# Supplementary material for: Novel Quantification of Extracellular Vesicles with Unaltered Surface Membranes Using an Internalized Oligonucleotide Tracer and Applied Pharmacokinetic Multiple Compartment Modeling
Source: Pharm Res. 2021 Oct 20;38(10):1677–95. doi: 10.1007/s11095-021-03102-z (PMC8602176; doi:10.1007/s11095-021-03102-z)
Supplement: Supplementary file 1 — Supplementary file1 (XLSX 70 kb) [file 11095_2021_3102_MOESM1_ESM.xlsx]

## Sheet: lipidomics_ion_count
	C9_1	C9_2	C9_3	C9_4	RFL_1	RFL_2	RFL_3	RFL_4	RMC_1	RMC_2	RMC_3	RMC_4
Label	C9	C9	C9	C9	RFL	RFL	RFL	RFL	RMC	RMC	RMC	RMC
PCo(34:4)	2074.76	2533.8	2637.58	2947.98	3028.62	3099.46	2758.58	2839.94	2701.08	3219.4	2437.12	3442.88
Docosa-4,7,10,13,16-pentaenoyl carnitine, Clupanodonyl carnitine	2063.72	3709.66	2125.42	2011.88	2129.7	2062.88	1510.26	1789.36	2464.48	3224.16	1545.48	1702.96
Arachidyl carnitine, O-[(9Z)-17-carboxyheptadec-9-enoyl]carnitine	2124.3	3376.78	2299.9	2088.08	2290.38	2141.46	1959.62	1531.84	1965.46	3065.3	1393.4	1753.32
PE (18:0)	2464.68	1344.88	2329.68	2252.22	2929.04	2656.48	2157.52	2415.76	2496.74	3070.86	1728.24	2098.44
Cer(t18:0/24:0(2OH))	9878.76	9223.28	10564.5	5963.46	8296.04	9011.4	3256.7	3861.72	10780.7	9052.76	6321.32	3607.76
1-O-cerotoyl-Cer(d18:1/16:0)	7808.92	5595.68	5847.1	7288.02	5147.52	7167.72	8298.16	7916.22	7227.24	4934.94	9240.08	5987.06
PS (38:9)	8713.64	6650.1	6583.8	7254.62	7082.56	10236.7	5972.68	5192.12	9234.2	4780.84	8008.66	6624.66
PE (38:9)	12633.9	7491.92	7053.14	11308.3	9837.24	9271.06	5753.12	6521.4	10146.3	7892.92	6510.16	8903.22
Cer(d18:0/22:0(2OH))	10282.2	6911.16	11650.6	8531.06	12412.3	10089	3240.42	5494.88	11930.1	10513.8	6436.3	3780.44
PCo(42:4)	9214.34	9040.92	10315	9766.34	10344.3	12798.3	7770.16	11277.6	12484.2	12972.8	6965.54	8353.26
Cholesteryl nitrolinoleate	15265.8	9115.5	12931.8	10632.1	11068.1	11744.2	4221.3	6522.7	13182.7	12531.7	7403.22	4502.8
PCo(32:3)	2659.48	2487.36	3460.38	2937.32	3765.86	2979.54	2751.38	3410.66	3979.76	4567.52	2562.64	3840.54
PC (42:11)	8451.22	8654.98	9619.38	9359.9	9871.24	12905.6	6964.68	10789.8	11422.6	11457.7	5973.16	7769.22
SM (d18:2/20:1)	5652.24	4983.24	7542.16	7932.32	7983.16	8816.78	5956.6	7730.22	9479.54	9941.42	6960	8297.8
PCo(42:3)	5058.6	4411.6	4390.12	4369.42	5531.18	5913.46	3654.62	6048.32	5374.28	6593.26	3336.86	4466.08
PC (42:10)	4073.92	4344.44	3911.5	5045.96	4547.16	5306.64	3795.62	5777.58	5654.84	6094.5	3204.28	3747.28
22:4 Cholesteryl ester, 20:3 Stigmasteryl ester	7844.9	8751.86	9604.64	9220.8	9845.16	10774.9	6011.24	5842.74	10505.4	12216.4	6573.1	4355.76
PCo(42:6)	9470.7	8138.44	11124.6	10137.3	9533.54	13612.7	8560	10693	12144.7	12589.3	7084.04	9140.28
PC (42:1)	2926.42	2611.38	2926.22	4311.64	3282.18	2930.04	2450.6	3538.78	3175.58	3305.38	2305	2488.94
Palmitoylcarnitine, (5Z)-13-carboxytridec-5-enoylcarnitine	2700.02	2932.72	2190.48	2171.8	2527.5	3074	2116.64	2643.64	2517.3	4790.84	1808.66	2630.28
SM (d18:2/14:0)	8668.8	8663.02	9458.62	6743.46	9886.88	11610	5831.42	9517.44	14279.2	19106.9	6143.3	8429.66
PC (42:8)	3374.84	3618.4	4041.86	5072.68	4716.76	5288.22	3371.34	5486.5	4376.08	5001	3108.22	3717.84
SM (d18:0/26:0)	5424.54	4095.4	5159.18	7877.98	6353	6543.74	5235.52	6138.44	5523.82	7046.1	4789.62	4156.32
PCp(42:4)	12428.9	12055.2	13992.5	13445	13961.6	19899.4	10242.4	14641.2	17022.7	19780.2	9092.88	11428.9
PCo(42:1)	3685.62	3034.32	4183.46	4736	3753.04	4482.26	3781.94	5801.76	3723.22	4757.48	3447.46	3907.5
Cer(t18:0/22:0(2OH))	21594	16483.7	22820.9	15274.3	23542.1	19671.9	8126.18	10202.6	23055.6	18143	14588	8247.42
1-O-eicosanoyl-Cer(d18:1/16:0)	18247.9	10946.7	13592	13687.9	13169.2	13756.9	15048.9	12140.5	14637.8	11281.1	14737.7	12396.5
22:0 Sitosteryl ester	11843.3	12785.5	13525.4	10834.1	13114.6	17009	7819.82	10551.9	16329.7	23048.9	8441.56	9115.68
PC (42:9)	3010.46	3214.34	3043.82	3788.78	3549.02	4180.68	3595.24	4628.8	4782.64	4407.06	3254.3	4093.12
15:0 Campesteryl ester_simulated	24696.9	19814.5	34563.1	26991.4	31215.5	21463.2	11118	13115.5	26853	31199.6	17544.1	16129.2
PCo(42:2)	3030.66	3594.24	3915.8	3576.18	3478.68	4805.08	3598.96	5882.22	4001.78	4016.38	2790.62	3199.46
20:1 Campesteryl ester	25872.3	16786.9	22169.1	23761	24722.2	21997.4	10276.9	14471.8	26065.2	24288.8	12918.4	12906.2
20:5 Cholesteryl ester	10431.2	13567.7	18248.3	12234.7	14486.2	17020.7	7585.22	8490.52	14894.5	22519.1	7546.82	6637.14
20:2 Cholesteryl ester, 18:1 Stigmasteryl ester, 18:2 Sitosteryl ester	14798.6	12930.8	18110.9	11604	16541.6	16553.5	6940.5	8656.02	16855.1	24425.6	10252.2	9567.82
CerP(d18:1/26:0)	25644.2	17342.7	22282.5	21154.2	18081.1	20771	15383.1	14577.9	27666.9	16465.8	18781.7	14451.1
20:3 Campesteryl ester	22635.6	18803.2	22003.3	14712.4	19734.9	26017.7	11496.2	12919.4	19372.2	40234.6	15169.5	13972.7
PC (42:2)	4012.44	2391.24	3279	5258.96	4091.94	4188.92	3162.54	3632.06	4010.32	3999.62	3256.44	3952.18
22:3 Stigmasteryl ester	22727.4	20798.9	12979.8	14974.2	14943.5	15489.3	11543.4	7767.7	21809	19271	11089.5	9694.6
ecdysone palmitate, 22:3 Cholesteryl ester, 20:2 Stigmasteryl ester, 20:3 Sitosteryl ester	20257.2	14916	22238.3	17362	21705.2	21733.5	10212.1	14498.1	24523	26516.2	11200.7	12717.9
SM (d18:2/18:1)	4599.02	4420.48	6694.04	5389.32	6733.74	6341.56	4567.28	5014.2	9484.06	14058.3	10218.2	9742.48
1-O-lignoceroyl-Cer(d18:1/16:0)	21900.6	14186.8	14749.4	16370.1	12998.2	18685.8	19827.7	17082.8	18190.6	13940.3	22870.8	11638.3
16:2 Campesteryl ester	17784	12730.3	28494.3	17705.5	27950.8	18749.2	5735.6	9181.1	22720	20825.1	10825.1	13447.4
15:1 Cholesteryl ester	32920	29751.8	33808.3	23529.9	30115.4	26870.4	12098.2	12474	35378.4	38892.9	21593.1	7693.82
PEo (38:4)	7857.12	2502.06	5221.08	11569.2	7193.58	5866.84	4238.42	9275.34	9080.82	7510.46	3879.66	11683.3
20:3 Cholesteryl ester, 18:2 Stigmasteryl ester, 18:3 Sitosteryl ester	44420.2	33987.1	50480.1	36540.6	46185.6	36700.2	23943.8	24793	47597.2	58335.4	27618.3	23004
PCo(40:1)	16407.8	12114.9	16873.8	18026.2	17201.6	20236.5	13001.1	14893.4	18296.7	23354.5	11209.4	12840.9
PC (40:8)	14834.3	11816.3	14939.4	15626.2	15254.8	16600	11703.4	12401.4	18045.1	19845.2	8616.94	12188.3
16:0 Cholesteryl ester	26614.2	23300.4	42175.1	31173.3	40009.1	27203.4	14519.7	17459	31976.8	35257.5	16414.8	18588.5
14:1 Cholesteryl ester	31716.5	22170.3	31470	18716.2	28609.9	24722.1	9440.2	10788.8	34628.9	33956.3	17954.6	11024.8
15:0 Cholesteryl ester	25087.9	18148.9	36354.2	23988.7	41655.7	26226.9	10172.5	17497.2	26621.7	26097.1	15373	17391.4
Stearoylcarnitine, hexadecanedioic acid mono-L-carnitine ester	2556.96	3734.98	2935.22	2489.88	3256.1	3609.12	2349.16	2487.24	2658.88	5330.66	2102.76	2699.28
PC (42:4)	3555.78	3535.78	5168.12	6778.22	4570.04	5730.28	4192.7	6721.12	4600.78	6427.82	3965.06	4030.46
CerP(d18:1/22:0)	33283.8	23885.7	23119.1	20124.4	21672	25616.3	13749.9	12401	27898.4	21693.5	21559	8972.78
24:1 Cholesteryl ester, 22:0 Stigmasteryl ester, 22:1 Sitosteryl ester	31771	21765.9	22149.2	20489.8	19522.8	27064	20775.2	12481	28240.2	25630.1	17909.1	13861.1
22:3 Campesteryl ester	34070.9	33840.3	30732.7	18250.6	25512.2	28680.9	15165.3	14015.8	31135.8	29958	16915.5	11993.4
22:0 Campesteryl ester	30529.9	27884.8	32107.6	30931.6	33085.7	35794.5	18612.6	23188.2	36169.8	70863.5	18356.2	23365.2
PE (38:1)	10885	5252.48	4170.48	17185.9	10686.6	9145.14	6709.38	6655.06	7490.06	6694.24	5079.88	9202.54
Cer(d18:1/26:1(17Z))	23266.8	11501.8	31908.6	23344.2	33433	19309.7	7624.54	16283.7	29525.9	21919.3	13350.7	17138.6
22:2 Campesteryl ester	20957	20073.5	22685.6	19140.7	22655.8	20990.1	11618.8	14830.5	23276.8	35636.5	8893.54	14314.5
Cer(d18:0/26:0)	34090.6	24252.2	36088.5	30186.6	32318.3	32023	12329.1	18132	37978.1	31696.5	21483.5	15698.6
PC (40:9)	20480.4	17689	20051.3	22700.3	19159.5	24139.2	17078.7	18138.3	23340.8	26975.4	12775.1	16595.1
PC (42:5)	5734	5797.46	7755.16	9654.68	7141.22	10325	6813.32	8126.94	6963.7	9398.26	5622.78	6090.5
Cer(d18:1/20:0)	1750.64	1791.7	2863.88	11302.1	3697.04	2880.52	3788.48	1579.8	2115.54	3208.78	2082.1	2394.56
PCo(40:2)	20855	18270	21919.7	23864	22538.8	29285.1	19908.8	20299.6	26013.7	29538.1	15939.5	18571.7
PE (36:0)	8660	1297.42	2573.92	11599	7548.42	4320.18	4283.18	7227.1	5034.44	4700	3334.54	11115.1
unknown	20754.9	8287.64	32461.9	22940.9	36749.2	21161.1	6260.66	16722.2	25681.6	20389.8	9360.52	13208.2
PCo(42:0)	4988.78	4399.2	5776.56	7533.2	6453.78	6898.24	4935.98	6138.4	5777.14	6218.5	4305.1	4572.28
PC (42:7)	5117.68	4495.8	5419.12	7975.1	6757.3	6285.4	5017.04	5177.54	5541.66	6119.42	3220.64	4493.08
PC (40:10)	17196	15721.3	18156.8	20724.6	19718.7	26581.3	16475.3	20784.7	23066	26170.4	12850.6	15888.1
PC (42:6)	5986.88	5463.88	6396.54	8953.04	7411.64	8197.34	5668	7376.92	6495.04	7797.4	4746.84	5096.9
PEo (36:5)	6040.54	3886.16	3346.74	12954.6	8010.2	5576.92	3718.4	9591.66	5622.48	6728.36	5868.26	10047.4
Cer(d18:1/18:0)	2569.36	2290.84	3431.38	12835.1	4789.34	3029.88	4365.78	2793.74	3777.54	8588.48	6788.2	8434
CerP(d18:1/24:0)	40744.9	30663.6	31508.5	29983	32334.6	31112.7	21557.4	20343	41229.8	32466.4	28329.4	19207.2
14:0 Cholesteryl ester	42140.2	28642.3	39965.9	19768.3	38413.4	33122.4	15463.9	18750.3	41316.8	41265.2	30090.2	14056.8
lanosteryl oleate, 20:2 Campesteryl ester	41690	31393.8	30461.3	18393.7	27146.3	28675.5	19196.3	15166.5	34309.7	33416.6	28194.8	14452.1
PE (40:4)	9630.8	6827.96	5726.16	19668.5	12057.1	13801	7847.62	20345.3	13009.4	10628.8	8657.62	13424.1
PCo(40:3)	18041.5	19620.7	20412.1	22317.7	24136.8	26803.7	18543	22545.5	25871.1	29179.6	13443.4	17785.5
SM (d18:0/14:0)	15447.7	14670.9	17532.2	15100.1	14147	24081.4	11577.5	14440.1	21396.9	28010.9	9033.8	14048.2
16:3 Stigmasteryl ester	42049.1	32941.9	42444.2	34699	39853.5	30290.8	14021.3	19445.8	43130.3	38940.4	24544.7	19493.6
Cer(d18:2/16:0)	2019.9	2318.98	4645.24	5220.34	2514.36	1795.9	2653.52	1932.92	2449.1	5118.08	3127.42	3120.44
CerP(d18:1/18:0)	42081.1	33480	43680.3	27237.1	39442.5	35309.7	16525.3	16732	40703.2	37602.8	25270.9	13920.8
PC (40:1)	8647.18	6975.32	8546.3	14057.5	9276.58	9568.3	8647.42	8872.1	8917.1	10696.3	6103.82	7669.68
PE (40:5)	9795.9	3956.82	3527.78	21865.1	11829.5	9820.36	7108.04	22659	11135.4	10233.3	6457.54	16751.8
17:0 Campesteryl ester_simulated	79634.6	63993.8	67606.2	49283.8	64259.7	61500.1	31847.6	22572	80284.6	79960.2	41409.7	28308.6
18:0 Cholesteryl ester, 16:0 Sitosteryl ester	70826.4	60792.9	64392.3	41923.4	52738.2	57961.9	35572.4	26308.4	67936.1	66571	39982.1	27831.6
Cer(d18:1/22:0)	12406.3	8373.68	16397.7	27934.9	17120.8	11313	8847.6	7401.14	13256.1	14865.6	8356.64	8636.1
PC (34:6)	10445.5	8379.3	9087.86	9140.48	8211	11694.2	7918.94	9971.88	12724.2	15076	7231.8	9055.96
SM (d18:1/14:0)	103180	92061.5	78057.4	65592.1	74830.6	138723	63425.5	93038.8	133822	188385	59000	73418.7
PC (32:3)	4617.94	4359.6	6778	5438.08	6120.9	5657.24	4272.92	5899.2	7972.54	9317.12	6537.08	7954.76
PEo (34:2)	13842.5	3155.72	3291.5	7805.74	5057.94	4068.3	3217.62	3350.28	4543.5	5189.06	4265.56	9958.72
22:6 Cholesteryl ester	48548.5	40040.4	41930.9	36460.7	43082	46556.6	23347.7	22103.2	50378.2	67369.2	27840.5	21232.6
PC (36:6)	5383.96	5430.54	7195.46	7020.42	7720.56	7422.28	5192.14	6563.28	7285.34	8642.26	5175.2	6970.48
PEo (38:6)	5707.88	2168.18	2803.62	18565.7	8770.66	6766.18	4122.68	16656.2	6950.18	6409.28	4179.96	16240.6
Cer(d18:1/24:0)	13571.6	8374.72	13579.8	33277.6	22754.3	14230.6	9236.86	9038.72	14100.5	16397.9	9230.64	11238.6
PC (38:7)	14935	12787.2	17039.2	18206.9	18476.9	21086.1	13648.8	15353.7	18633.8	23439.8	11541	14537
22:1 Cholesteryl ester, 20:0 Stigmasteryl ester, 20:1 Sitosteryl ester	60766	48171.5	43548.8	32423.1	42433.6	51283.1	28130.5	22056.1	55945.1	68800.8	36010.7	28241.7
SM (d18:1/26:0)	12083.1	7097.92	9906.42	15317.6	10410	12123.4	10257.6	9330.38	11471.3	13524.3	7558.52	9358.42
22:1 Campesteryl ester	20515.1	23606.8	23128.6	18366.6	22991.9	31788.7	13349.7	16242.7	24551.7	62095.5	12744.4	14290.7
SM (d18:1/26:1)17Z))	24332.6	16608	18379.4	22572	21363.1	24375.4	18182.6	17760.5	24518.6	29158.2	14479	18816.8
PCo(38:0)	16907.5	14095.7	17514.9	19041.9	16270.1	20318.7	14117.9	15453.8	19696.9	26366.2	10663	14614.4
PEo (38:5)	11969.1	6168.68	4794.04	22351.6	14553.1	8238.3	9010.42	25585.4	13069.5	12532.9	6874.92	19610.1
PCo(40:4)	24887.3	25186.1	24636.9	28690	30236.4	35228.2	19820.6	29637.1	29528.3	36517.6	17823.7	20853.1
PE (40:6)	7316.64	1573.22	2742.82	21389.5	9202.32	5366.32	4130.56	21038.2	7780.5	5490.4	3447.68	19916
22:5 Cholesteryl ester	31020.9	27742.8	34831.8	27827.2	33863.5	37240.1	18514.4	22502.2	35842	76410.3	16381	24009.6
Cer(d18:1/24:1(15Z))	13836.1	9987.48	18996.1	26899.7	17546.9	13445.9	11077.8	6788.92	14839.4	20575.6	10737.2	11675.4
PE (38:3)	8155.4	2474.6	3167.72	38470.6	20871.3	12035	9191.86	18342.7	9829.48	9013.5	5542.18	29710.5
Cholesteryl 11-hydroperoxy-eicosatetraenoate, 22:2 Cholesteryl ester, 20:1 Stigmasteryl ester, 20:2 Sitosteryl ester	24520.9	25155.2	30859.5	25213	26342.6	39692.1	14825.2	17017.5	27192.6	88035.4	11011.8	17999.9
18:0 Campesteryl ester	43030.1	43330.7	49227.9	35641.2	41765.3	45217.7	24766.8	19817.1	50664	91826.5	27353.4	21827
19:0 cholesteryl ester_simulated, 17:0 sitosteryl ester_simulated	43105.6	41247.4	41875.2	29467.3	37938.1	42575.6	19057.1	18528.1	45918.8	86040.5	22070.6	19878.5
16:1 Cholesteryl ester	61585	61544.7	62850.7	44952.2	64009.1	63412.2	30075.7	27820.1	65400.5	86145.7	37071	26397.1
PE (38:4)	16424.3	5351.28	5133.56	79717	37602.2	18983.7	16355.7	67692.6	29535	26275.1	11648.7	53162.4
17:0 Cholesteryl ester	81159.8	68164.9	85568.6	49244.9	74944	72329.6	27541.6	32078.8	95929.2	94465.8	51037.4	34752.6
18:3 Cholesteryl ester, 16:2 Stigmasteryl ester, 16:3 Sitosteryl ester	48480.1	55397	53836.4	37689.5	49057.1	54392.6	25250.7	24249.1	60330.6	96815.9	33133.5	26794.9
PE (38:5)	5348.62	2338.26	3344.4	33426.9	12447.4	7684.4	5623.86	10697.3	5338.04	6716.38	4290.78	19575.1
PE (34:1)	27905.5	2101.5	3049.16	31049.3	17963.1	10028.2	9095.04	8180.78	7284.22	8615.98	7254.86	26143.7
15:1 Campesteryl ester_simulated	74677.1	74446.7	76759.5	42573.2	66734.7	64845.8	35678.1	28527.5	79132.2	101776	48743	31154.2
PC (40:3)	21050.3	20107.6	22258.2	32034.4	25402.8	30543	19669	23995.1	24594.4	30752	16600.3	19512.9
17:1 Campesteryl ester_simulated	40907.1	54694	69195	43205.3	60468.8	56717.7	44938	24561.9	54501.6	124139	28290.3	42198.7
16:0 Campesteryl ester	93054	75561	86002.5	60838.9	80533.5	83207	39732.7	37867.1	101094	108206	56982.7	39158.6
18:1 Cholesteryl ester, 16:0 Stigmasteryl ester, 16:1 Sitosteryl ester	39572	55607	64010.2	40512.3	60814.8	50533.7	44196.5	26929.2	51416.3	121088	26994.7	41460
PE (36:2)	51830.1	5213.46	5122.72	54537.7	29818.9	18592.9	13765.9	9722.58	12670.5	17466.3	11374.2	65180.5
PC (38:0)	27001.3	20846.8	28315.8	33201.3	28358.7	34763.9	25060.9	26865.4	30824.4	41140.6	19102.6	27004.5
PCp(36:5)	18353.9	15837.7	21152.2	23402.5	17545.2	25813.8	16956.3	21488.7	22097.6	31396.7	15976.1	19119.1
PC (40:2)	18061.2	12252.3	15210.6	29137.4	16395.1	16798.9	12764.8	15064.7	15057.2	20042.1	10884.7	12412.3
lanosteryl palmitoleate, 18:2 Campesteryl ester	125514	109724	105819	76262.5	98236.4	100918	54286.2	44987.5	134447	122376	76170.5	35211.6
PCo(40:5)	27788.7	29810.1	30977.1	31109.1	36481.8	44593.5	26358.9	39257	36081.3	47903.4	22199.5	23895.2
PCp(40:6)	25403.2	18867.2	26596.7	33341.2	27284.4	32650.9	22891.1	25665.5	28114	37925.8	18689.5	25657.8
18:2 Cholesteryl ester, zymosteryl oleate, 16:1 Stigmasteryl ester, 16:2 Sitosteryl ester	76027.5	82425.9	92688.8	66769	86025.8	79730.9	47039.1	37109.7	87537	157854	50392.4	43512.3
PCo(40:6)	21116.9	17388.6	23573.9	21656.7	23917.5	31014.6	17799.4	28999.7	26892.9	33068.4	17789.1	21978.5
PE (36:1)	67378.2	4631.36	4275.76	42110.1	30558.2	18527.4	17241	25070	19661.1	22809.2	14915.7	60453.9
16:3 Cholesteryl ester	142770	116375	138670	75456.9	121482	125413	47116.1	45875.9	148612	129222	93586.1	35493.6
PC (38:8)	79651.2	67359.2	83381.3	87690	78586.5	96832.3	66438.9	55737.3	93947.4	117652	49793	66783.9
PC (36:7)	36220.1	32202.7	36914.9	33344.1	35196.9	45852.2	28110.9	31443.7	41080.7	52454.5	25722.6	27147.7
Cer(d16:2(4E,6E)/24:0(2OH))	153931	121037	131532	86896.8	121689	112716	48748.9	55925.3	147664	135998	94760.2	43163.8
PCo(36:0)	36296.5	34538.3	42650.3	37764.1	34515.1	49954.9	31694.4	33236.6	47464.4	53517.8	25759.4	32307.4
PCo(34:3)	13161.6	7763.14	12617.2	11174.9	11514.1	13731.4	7654.8	13803.2	13958.3	16027.1	8566	11853.6
SM (d18:0/24:0)	71251.3	48620.6	70539.3	94225.6	68889.9	77931.5	61028.1	48912.2	72154.9	101500	41486.8	65901.6
PC (40:7)	20485.2	17796.9	22736.9	25404.7	24621.6	29552.3	18023.1	27616.8	23823.1	33457.6	18517.2	22136.2
PC (34:3)	12990	13326.8	17209.4	16676.3	15856.5	18279.8	11792.4	18621.6	18540.7	25969.6	14946.2	23219.1
20:1 Cholesteryl ester, 18:0 Stigmasteryl ester, 18:1 Sitosteryl ester	45881	59227.1	75072.3	49980.5	60673.7	70500.4	27558.7	32915.3	62886.6	213333	26754.7	37763.6
PCo(38:1)	90616.8	75080.2	98339.8	104825	97770.4	119250	81750.3	70151.4	109765	145143	60670.6	75920.5
PCo(38:3)	40860.3	35029.9	38013.7	41813.1	40976.8	52853.1	33005.4	40883.6	47281.8	60046.1	29084	35866.7
PC (40:4)	85391.1	89379.7	104043	105659	110312	139000	85517.3	111103	114707	134395	63784.4	73211.7
18:1 Campesteryl ester	50325.5	73578.8	74151.8	51894.6	63999.9	68926.8	30969.5	34618.6	69085.5	230674	29857.1	40891.3
PCo(40:0)	21853.8	20248.8	24879.7	26735.8	24705.3	31580.8	19768.3	29419.6	25205	35749.7	19495.6	23962.9
PC (30:2)	172945	174039	201319	146339	174075	242611	135255	176244	266695	317017	128677	150348
PCo(32:2)	22696.1	17414.7	23077.2	21601.7	22717	30640.3	19094.4	29620.6	33026.6	42747.9	28820.3	31752.9
PCo(38:4)	45861.9	36292.2	45725.2	45168	46905.2	58983.5	34340.1	54446.5	51698	70812.9	33713.2	46362.8
PC (38:9)	85550.6	74107.3	84000	88690	83287.7	101150	66446.8	70038.6	103381	117012	54614	63922.4
SM (d16:1/22:1)	58844.8	60353.2	75457.1	73997	70660	83645.5	56605.7	72049.7	90509.8	98391.9	58514.8	69060.5
PC (36:5)	12338.1	12710.9	15313.6	23290.3	17413.5	19426	12307.6	21369.9	15790.3	20411.4	14505.6	18754.6
PCo(38:2)	94320.7	84961.1	91843.7	103846	92260	118045	79046.8	79058.6	115181	134675	61911.6	74177
PC (40:5)	148227	155239	177098	175615	184731	245586	142607	188451	198826	234496	111598	127587
PC (40:6)	113281	113538	135261	123091	139722	191382	104758	142001	149160	185214	84235.9	104839
19:0 Campesteryl ester_simulated	121876	134170	172395	129835	137879	199445	66387.6	91797.8	151368	573163	65264.2	95000.9
PCo(38:6)	29349.5	26450.1	32944.6	34656.2	33417	43860.1	27113.4	45902.4	36724	49766.8	25937.6	34150.9
20:0 Cholesteryl ester, 18:0 Sitosteryl ester	111180	127407	153196	115197	127468	181643	63522.9	84444.9	132970	517953	59400.2	85439.4
SM (d16:1/18:1)	413919	449768	500934	349308	427503	606187	348450	442149	689949	821796	337820	353449
PC (38:1)	251322	159951	229827	312737	233684	250048	192325	155057	243717	328177	141281	216295
PCo(36:5)	23781.9	25296.3	30712.5	31945.7	27880.2	38015.3	23070.1	50971.4	33348.2	46329.4	24696.9	32531.1
Cer(d18:1/16:0)	11466.5	10648.4	22653	89032.4	23901.4	18787.5	34759.2	8078.3	11615.3	27576.7	18522.6	19310.2
PC (38:6)	72337.4	69507	82247	86825.2	92117.7	122799	66048.4	90013.4	97642.9	132371	54590	74417.6
PCo(36:4)	30769	24783.7	28055.2	29891.6	28529.1	37015.5	22315.3	42475.4	34955.4	46824.2	26442.3	30964.4
PCo(38:5)	40629.6	36659.2	38133.4	43050.2	43617.3	51973.8	31416.5	64303.7	47676	64632.7	34929.2	44532
SM (d18:1/18:1)9Z))	196984	190670	215903	206627	233178	303899	195569	242533	338610	369358	205092	217103
SM (d18:2/22:1)	107114	112369	123051	134184	136161	170803	98612.2	137990	145055	183850	85084.2	111097
PC (32:2)	85218.5	82913.2	95169	97293.4	105852	134394	85713.5	114124	150956	175166	103332	118103
PCo(34:0)	84246.7	57547.8	66150.9	64255.4	57050.3	87525.1	54108.8	64109.2	81739.6	116926	60074.9	68252.7
SM (d18:1/24:0)	656071	407967	580427	743788	575840	660105	489671	383846	635649	850593	364691	569174
SM (d18:0/16:0)	507410	417135	580686	570560	512030	682295	400331	443875	671335	911479	373386	526065
PCo(36:3)	38906.4	19938.7	24914.7	26609.6	27399.6	30579.7	18955.8	30147.3	31076.3	39725	21405.5	29370
SM (d16:1/24:1)	413683	389302	421497	473634	441954	539311	348514	381601	546879	603620	300362	342672
SM (d18:2/24:1)	594173	594828	667004	666463	709651	863451	536473	668132	818224	902750	448072	516402
PC (38:5)	181752	195435	218297	229316	235260	324783	164416	258250	237124	321030	138189	188860
PC (38:3)	461238	465156	528166	554175	561133	689823	417042	507545	623736	696647	342689	397661
PCo(32:0)	134539	83426.2	97116.8	97214.3	74652.7	139810	88090.2	110324	132304	204284	110145	127207
SM (d18:1/20:0)	302190	283122	380623	426061	361558	424025	279105	312099	417954	548461	264511	363381
PC (34:0)	307202	269172	357126	385224	294002	437304	279931	323941	376049	528816	261466	304565
PC (38:4)	566734	578537	660464	662357	725941	930926	511015	723995	761222	912960	410731	517080
SM (d18:1/18:0)	665242	566340	794174	749140	742466	970509	616941	706743	979149	1.32936e+06	599876	897113
PC (38:2)	626314	485172	566888	716465	556105	698928	491458	471298	711666	817651	385949	479497
SM (d18:0/22:0)	464646	440785	506521	596976	519529	633267	415763	433655	558636	714022	337460	415604
PC (36:8)	160315	127375	146962	149886	145525	187999	115359	136134	175722	220230	105585	119401
PC (36:4)	175524	191100	211738	245465	238429	297114	167608	252940	250324	317195	147897	203408
PC (30:0)	226281	160589	268604	256589	194342	314289	210447	249333	311983	459327	251777	312599
PCo(32:1)	148368	99016.6	120149	122800	105502	169157	102265	147945	171230	256409	142672	162359
PC (30:1)	1.33892e+06	1.11829e+06	1.51401e+06	1.38994e+06	1.26986e+06	1.81642e+06	1.04964e+06	1.2043e+06	1.74616e+06	2.32796e+06	893661	1.20756e+06
PC (36:3)	182767	189879	228851	254143	237859	294080	174774	232836	254846	323718	155059	214967
PC (32:0)	525376	454390	626284	725162	454973	776537	541900	638996	685459	1.04034e+06	559253	604369
SM (d16:1/24:0)	910766	737592	1.06255e+06	1.18789e+06	1.02308e+06	1.17241e+06	799350	731976	1.12478e+06	1.4955e+06	649324	942306
SM (d18:1/24:1)15Z))	1.4462e+06	1.13803e+06	1.25452e+06	1.43952e+06	1.27469e+06	1.6012e+06	1.09291e+06	1.11816e+06	1.67041e+06	1.91324e+06	898782	1.11795e+06
PCo(34:2)	134215	83740.1	92873.7	94970.6	96683.3	120379	69331.5	110979	115473	148621	72519.6	91625.6
SM (d18:0/18:0)	185600	151448	218990	224944	190875	234221	156453	197954	261377	391387	234153	301486
PC (34:2)	191870	177670	220775	249596	215890	268522	164097	239069	259416	349107	183343	243213
SM (d18:1/16:0)	3.9135e+06	3.21508e+06	4.43352e+06	4.00127e+06	3.67785e+06	5.24405e+06	3.05257e+06	3.529e+06	5.0081e+06	6.63484e+06	2.53972e+06	3.43874e+06
PC (36:1)	1.16559e+06	1.04818e+06	1.25999e+06	1.48195e+06	1.27465e+06	1.5365e+06	1.0059e+06	1.08087e+06	1.3862e+06	1.73693e+06	837382	1.0054e+06
PC (32:1)	529840	433675	647803	625630	550978	690403	437640	582149	773986	1.11311e+06	638721	844673
PC (36:2)	1.22319e+06	1.10971e+06	1.35709e+06	1.6799e+06	1.40571e+06	1.63366e+06	1.03519e+06	1.33775e+06	1.57661e+06	1.93884e+06	998150	1.30579e+06
SM (d18:0/20:0)	742370	691819	915456	988024	859099	1.04952e+06	654603	818199	983388	1.26503e+06	713029	820422
PCo(34:1)	325053	208854	230064	227902	218270	295477	173912	227031	302716	397324	218962	246337
PC (34:1)	1.86804e+06	1.72136e+06	2.26085e+06	2.53742e+06	2.12774e+06	2.61444e+06	1.65088e+06	2.05793e+06	2.44624e+06	3.15523e+06	1.78354e+06	2.05302e+06

## Sheet: lipidomics_ion_count_normalized
	C9_1	C9_2	C9_3	C9_4	RFL_1	RFL_2	RFL_3	RFL_4	RMC_1	RMC_2	RMC_3	RMC_4
Label	C9	C9	C9	C9	RFL	RFL	RFL	RFL	RMC	RMC	RMC	RMC
PCo(34:4)	7.54e-05	0.00010697	8.83e-05	9.54e-05	0.00010723	8.69e-05	0.000125525	0.000110375	7.85e-05	7.16e-05	0.000118	0.000133852
Docosa-4,7,10,13,16-pentaenoyl carnitine, Clupanodonyl carnitine	7.5e-05	0.000156611	7.11e-05	6.51e-05	7.54e-05	5.78e-05	6.87e-05	6.95e-05	7.16e-05	7.17e-05	7.48e-05	6.62e-05
Arachidyl carnitine, O-[(9Z)-17-carboxyheptadec-9-enoyl]carnitine	7.72e-05	0.000142558	7.7e-05	6.75e-05	8.11e-05	6e-05	8.92e-05	5.95e-05	5.71e-05	6.82e-05	6.75e-05	6.82e-05
PE (18:0)	8.96e-05	5.68e-05	7.8e-05	7.29e-05	0.000103704	7.45e-05	9.82e-05	9.39e-05	7.26e-05	6.83e-05	8.37e-05	8.16e-05
Cer(t18:0/24:0(2OH))	0.000359237	0.000389381	0.000353644	0.000192895	0.000293726	0.000252689	0.000148191	0.000150087	0.00031338	0.000201422	0.000306064	0.000140263
1-O-cerotoyl-Cer(d18:1/16:0)	0.000283968	0.000236234	0.00019573	0.000235739	0.000182251	0.00020099	0.000377595	0.000307666	0.000210086	0.000109802	0.000447384	0.000232765
PS (38:9)	0.000316868	0.000280748	0.00022039	0.000234659	0.000250762	0.000287047	0.000271778	0.000201793	0.000268425	0.000106373	0.000387761	0.000257554
PE (38:9)	0.000459426	0.000316288	0.000236101	0.000365779	0.000348293	0.00025997	0.000261787	0.000253456	0.000294939	0.000175616	0.000315207	0.00034614
Cer(d18:0/22:0(2OH))	0.000373908	0.00029177	0.00039	0.000275947	0.000439464	0.000282907	0.00014745	0.00021356	0.000346791	0.000233931	0.000311631	0.000146976
PCo(42:4)	0.000335076	0.000381682	0.00034529	0.000315903	0.000366246	0.000358878	0.000353569	0.000438308	0.000362898	0.000288642	0.000337256	0.000324758
Cholesteryl nitrolinoleate	0.000555134	0.000384831	0.000432887	0.000343907	0.000391871	0.00032932	0.000192084	0.000253507	0.000383203	0.000278828	0.000358447	0.00017506
PCo(32:3)	9.67e-05	0.000105009	0.000115835	9.5e-05	0.000133333	8.35e-05	0.000125197	0.000132556	0.000115686	0.000101627	0.000124077	0.000149313
PC (42:11)	0.000307325	0.000365389	0.000322005	0.000302756	0.000349497	0.000361885	0.000316917	0.000419348	0.000332039	0.000254931	0.000289207	0.000302052
SM (d18:2/20:1)	0.000205541	0.000210378	0.000252471	0.00025658	0.000282649	0.000247232	0.000271046	0.000300437	0.000275557	0.000221195	0.000336988	0.000322602
PCo(42:3)	0.000183954	0.000186245	0.000146958	0.000141334	0.000195835	0.00016582	0.000166298	0.00023507	0.000156223	0.000146699	0.000161563	0.000173632
PC (42:10)	0.000148146	0.00018341	0.000130936	0.000163217	0.000160995	0.000148804	0.000172714	0.000224547	0.000164378	0.000135602	0.000155144	0.000145687
22:4 Cholesteryl ester, 20:3 Stigmasteryl ester	0.000285276	0.000369479	0.000321512	0.000298257	0.000348574	0.000302138	0.000273532	0.00022708	0.000305377	0.000271812	0.000318255	0.000169343
PCo(42:6)	0.000344398	0.000343582	0.000372393	0.000327903	0.000337541	0.000381713	0.00038951	0.000415585	0.000353028	0.00028011	0.000342993	0.000355356
PC (42:1)	0.000106418	0.000110245	9.8e-05	0.000139465	0.000116208	8.22e-05	0.000111511	0.000137536	9.23e-05	7.35e-05	0.000111603	9.68e-05
Palmitoylcarnitine, (5Z)-13-carboxytridec-5-enoylcarnitine	9.82e-05	0.000123811	7.33e-05	7.02e-05	8.95e-05	8.62e-05	9.63e-05	0.000102746	7.32e-05	0.000106595	8.76e-05	0.00010226
SM (d18:2/14:0)	0.000315237	0.000365728	0.000316624	0.000218125	0.000350051	0.000325557	0.00026535	0.000369898	0.000415076	0.000425125	0.000297445	0.000327729
PC (42:8)	0.000122725	0.000152759	0.0001353	0.000164081	0.000167	0.000148287	0.000153408	0.000213234	0.000127206	0.000111271	0.000150493	0.000144542
SM (d18:0/26:0)	0.000197261	0.000172896	0.000172702	0.000254822	0.000224932	0.000183493	0.000238234	0.000238572	0.00016057	0.000156775	0.000231903	0.00016159
PCp(42:4)	0.000451973	0.000508937	0.000468395	0.000434892	0.000494318	0.000558	0.000466065	0.000569036	0.000494826	0.000440105	0.000440257	0.000444334
PCo(42:1)	0.000134026	0.0001281	0.00014004	0.000153191	0.000132879	0.000125687	0.000172091	0.000225487	0.000108229	0.000105853	0.000166918	0.000151916
Cer(t18:0/22:0(2OH))	0.000785257	0.000695894	0.00076392	0.000494064	0.000833523	0.000551621	0.000369769	0.000396526	0.000670194	0.000403679	0.00070632	0.000320644
1-O-eicosanoyl-Cer(d18:1/16:0)	0.000663578	0.000462137	0.000454987	0.000442749	0.000466262	0.000385758	0.000684775	0.000471843	0.000425499	0.000251003	0.000713566	0.00048195
22:0 Sitosteryl ester	0.000430676	0.000539768	0.000452757	0.000350442	0.000464332	0.000476949	0.000355829	0.000410103	0.000474682	0.000512835	0.000408721	0.0003544
PC (42:9)	0.000109474	0.0001357	0.000101891	0.000122552	0.000125655	0.000117231	0.000163596	0.0001799	0.000139025	9.81e-05	0.000157566	0.000159133
15:0 Campesteryl ester_simulated	0.000898091	0.000836511	0.00115699	0.000873067	0.0011052	0.000601852	0.000505906	0.000509739	0.000780578	0.000694186	0.000849444	0.00062707
PCo(42:2)	0.000110209	0.000151739	0.00013108	0.000115676	0.000123165	0.000134739	0.000163765	0.000228614	0.000116326	8.94e-05	0.000135116	0.000124389
20:1 Campesteryl ester	0.000940834	0.000708694	0.000742104	0.000768575	0.000875306	0.000616831	0.000467634	0.000562452	0.000757679	0.000540422	0.00062548	0.000501769
20:5 Cholesteryl ester	0.000379327	0.000572788	0.000610855	0.000395746	0.000512893	0.000477277	0.000345154	0.000329987	0.000432962	0.000501047	0.0003654	0.000258039
20:2 Cholesteryl ester, 18:1 Stigmasteryl ester, 18:2 Sitosteryl ester	0.000538145	0.000545902	0.000606255	0.000375344	0.000585665	0.000464177	0.000315817	0.000336419	0.000489954	0.000543466	0.000496389	0.000371978
CerP(d18:1/26:0)	0.00093254	0.000732162	0.000745899	0.000684257	0.000640171	0.000582442	0.000699984	0.000566575	0.000804238	0.00036636	0.000909368	0.000561832
20:3 Campesteryl ester	0.000823132	0.00079382	0.000736553	0.000475889	0.000698727	0.000729565	0.000523116	0.000502117	0.000563123	0.000895213	0.000734473	0.000543233
PC (42:2)	0.000145911	0.000100951	0.000109763	0.000170107	0.000144878	0.000117462	0.000143906	0.000141161	0.000116574	8.9e-05	0.00015767	0.000153653
22:3 Stigmasteryl ester	0.000826473	0.000878073	0.000434493	0.000484358	0.000529085	0.000434336	0.000525265	0.000301894	0.000633958	0.000428776	0.000536927	0.000376907
ecdysone palmitate, 22:3 Cholesteryl ester, 20:2 Stigmasteryl ester, 20:3 Sitosteryl ester	0.000736644	0.000629711	0.00074442	0.000561593	0.000768486	0.000609431	0.000464688	0.000563472	0.00071285	0.000589982	0.000542312	0.000494447
SM (d18:2/18:1)	0.000167241	0.00018662	0.000224081	0.000174324	0.000238412	0.000177824	0.000207827	0.000194878	0.000275688	0.000312794	0.000494743	0.000378769
1-O-lignoceroyl-Cer(d18:1/16:0)	0.000796407	0.000598926	0.000493731	0.00052951	0.00046021	0.000523969	0.00090223	0.000663927	0.000528776	0.000310168	0.00110735	0.000452473
16:2 Campesteryl ester	0.000646707	0.000537436	0.000953837	0.000572705	0.000989613	0.000525748	0.00026099	0.000356826	0.000660437	0.000463354	0.000524129	0.000522807
15:1 Cholesteryl ester	0.00119712	0.00125604	0.00113172	0.000761099	0.00106625	0.000753475	0.000550511	0.000484806	0.0010284	0.000865361	0.00104549	0.000299121
PEo (38:4)	0.000285721	0.00010563	0.000174774	0.000374219	0.000254693	0.000164512	0.000192863	0.000360489	0.000263966	0.000167106	0.000187844	0.000454225
20:3 Cholesteryl ester, 18:2 Stigmasteryl ester, 18:3 Sitosteryl ester	0.00161532	0.00143484	0.0016898	0.00118195	0.00163523	0.00102911	0.00108953	0.000963586	0.00138358	0.00129795	0.00133721	0.000894351
PCo(40:1)	0.000596663	0.000511456	0.000564845	0.000583079	0.000609033	0.000567454	0.000591597	0.000578837	0.00053186	0.000519635	0.000542734	0.00049923
PC (40:8)	0.000539442	0.000498852	0.000500091	0.000505446	0.000540105	0.000465481	0.000532547	0.000481985	0.000524545	0.000441553	0.000417213	0.000473858
16:0 Cholesteryl ester	0.000967815	0.000983677	0.0014118	0.00100833	0.00141655	0.000762811	0.000660695	0.000678549	0.000929519	0.000784473	0.000794767	0.000722684
14:1 Cholesteryl ester	0.00115336	0.000935966	0.00105345	0.000605395	0.00101295	0.000693233	0.000429562	0.000419312	0.00100661	0.000755522	0.000869319	0.000428622
15:0 Cholesteryl ester	0.000912312	0.000766195	0.00121695	0.000775942	0.00147485	0.00073543	0.000462883	0.000680034	0.000773856	0.000580655	0.000744328	0.000676142
Stearoylcarnitine, hexadecanedioic acid mono-L-carnitine ester	9.3e-05	0.00015768	9.83e-05	8.05e-05	0.000115284	0.000101203	0.000106895	9.67e-05	7.73e-05	0.000118606	0.000101811	0.000104943
PC (42:4)	0.000129304	0.000149271	0.000173001	0.000219249	0.000161805	0.000160683	0.000190782	0.000261218	0.000133738	0.000143018	0.000191979	0.000156696
CerP(d18:1/22:0)	0.00121035	0.00100839	0.000773905	0.000650947	0.000767311	0.000718307	0.00062567	0.00048197	0.000810965	0.000482676	0.00104384	0.000348844
24:1 Cholesteryl ester, 22:0 Stigmasteryl ester, 22:1 Sitosteryl ester	0.00115534	0.000918893	0.000741437	0.000662767	0.000691218	0.000758904	0.000945342	0.000485077	0.000820902	0.000570265	0.000867118	0.000538891
22:3 Campesteryl ester	0.00123898	0.00142864	0.00102877	0.000590337	0.000903274	0.000804241	0.000690072	0.000544728	0.000905073	0.00066656	0.000819009	0.000466281
22:0 Campesteryl ester	0.00111021	0.00117722	0.00107479	0.00100052	0.00117142	0.00100372	0.000846939	0.000901215	0.0010514	0.0015767	0.000888764	0.000908393
PE (38:1)	0.000395828	0.000221745	0.000139605	0.000555896	0.000378365	0.000256439	0.0003053	0.000258651	0.000217725	0.000148946	0.000245956	0.000357777
Cer(d18:1/26:1(17Z))	0.000846088	0.000485572	0.00106813	0.000755093	0.00118371	0.000541465	0.000346943	0.000632869	0.000858276	0.000487702	0.00064641	0.000666316
22:2 Campesteryl ester	0.000762092	0.000847447	0.000759393	0.000619127	0.000802142	0.000588584	0.000528695	0.000576392	0.000676623	0.000792906	0.000430605	0.000556518
Cer(d18:0/26:0)	0.00123969	0.00102386	0.00120805	0.000976418	0.00114425	0.000897959	0.000561015	0.000704706	0.00110397	0.000705241	0.00104018	0.000610332
PC (40:9)	0.000744761	0.00074678	0.00067121	0.000734268	0.000678354	0.000676889	0.000777141	0.000704951	0.000678485	0.000600198	0.000618541	0.000645184
PC (42:5)	0.000208514	0.000244752	0.000259601	0.000312291	0.000252839	0.000289524	0.00031003	0.000315856	0.000202425	0.00020911	0.000272242	0.000236787
Cer(d18:1/20:0)	6.37e-05	7.56e-05	9.59e-05	0.000365578	0.000130896	8.08e-05	0.000172389	6.14e-05	6.15e-05	7.14e-05	0.000100811	9.31e-05
PCo(40:2)	0.000758382	0.00077131	0.000733753	0.000771909	0.000798	0.000821184	0.00090592	0.00078895	0.000756181	0.000657217	0.000771755	0.000722033
PE (36:0)	0.000314917	5.48e-05	8.62e-05	0.000375184	0.000267256	0.000121142	0.000194899	0.000280883	0.000146344	0.000104574	0.000161451	0.000432134
unknown	0.000754744	0.000349881	0.00108665	0.00074205	0.00130113	0.00059338	0.000284882	0.000649913	0.000746528	0.000453669	0.000453215	0.000513511
PCo(42:0)	0.000181415	0.000185722	0.000193368	0.00024367	0.0002285	0.000193434	0.000224604	0.000238571	0.000167933	0.000138361	0.000208443	0.000177761
PC (42:7)	0.000186102	0.0001898	0.000181403	0.000257963	0.000239246	0.000176249	0.000228293	0.000201227	0.000161088	0.000136156	0.000155936	0.000174682
PC (40:10)	0.000625326	0.000663709	0.000607793	0.000670361	0.000698152	0.000745367	0.000749684	0.000807802	0.000670496	0.000582287	0.000622199	0.0006177
PC (42:6)	0.00021771	0.00023067	0.000214122	0.000289596	0.000262414	0.000229862	0.000257914	0.000286706	0.000188802	0.000173491	0.000229831	0.000198158
PEo (36:5)	0.000219662	0.000164063	0.000112031	0.000419032	0.000283606	0.000156383	0.0001692	0.000372783	0.000163437	0.000149705	0.000284128	0.000390625
Cer(d18:1/18:0)	9.34e-05	9.67e-05	0.000114864	0.000415167	0.000169569	8.5e-05	0.000198658	0.00010858	0.000109808	0.000191092	0.000328669	0.000327897
CerP(d18:1/24:0)	0.00148167	0.00129453	0.00105474	0.000969833	0.00114482	0.000872433	0.000980934	0.000790638	0.00119849	0.000722372	0.00137165	0.000746739
14:0 Cholesteryl ester	0.00153241	0.0012092	0.00133785	0.000639427	0.00136005	0.000928786	0.000703661	0.000728735	0.00120102	0.000918143	0.0014569	0.000546501
lanosteryl oleate, 20:2 Campesteryl ester	0.00151604	0.00132536	0.00101968	0.000594963	0.000961131	0.000804091	0.000873498	0.000589449	0.000997335	0.000743515	0.00136513	0.000561871
PE (40:4)	0.00035022	0.000288257	0.000191681	0.000636199	0.000426889	0.000386994	0.000357094	0.000790726	0.000378165	0.00023649	0.000419183	0.000521902
PCo(40:3)	0.000656072	0.000828331	0.000683288	0.000721891	0.000854577	0.000751604	0.000843769	0.000876239	0.000752036	0.000649242	0.000650897	0.000691467
SM (d18:0/14:0)	0.00056175	0.000619366	0.000586883	0.000488428	0.000500883	0.000675267	0.000526816	0.000561219	0.000621977	0.000623237	0.000437396	0.000546167
16:3 Stigmasteryl ester	0.0015291	0.00139072	0.00142081	0.00112238	0.00141104	0.000849386	0.000638016	0.000755765	0.00125374	0.000866417	0.0011884	0.000757874
Cer(d18:2/16:0)	7.35e-05	9.79e-05	0.000155498	0.000168858	8.9e-05	5.04e-05	0.000120744	7.51e-05	7.12e-05	0.000113876	0.000151423	0.000121317
CerP(d18:1/18:0)	0.00153026	0.00141343	0.00146218	0.000881014	0.00139649	0.000990121	0.00075196	0.000650293	0.00118319	0.000836656	0.00122356	0.000541215
PC (40:1)	0.000314451	0.000294478	0.000286084	0.000454707	0.000328443	0.000268305	0.000393487	0.000344817	0.000259207	0.00023799	0.000295533	0.000298182
PE (40:5)	0.000356224	0.000167046	0.000118091	0.000707252	0.000418831	0.000275373	0.00032344	0.00088065	0.00032369	0.00022769	0.00031266	0.000651276
17:0 Campesteryl ester_simulated	0.00289588	0.00270164	0.00226309	0.00159414	0.00227516	0.00172453	0.00144918	0.000877269	0.00233376	0.0017791	0.00200496	0.00110058
18:0 Cholesteryl ester, 16:0 Sitosteryl ester	0.00257557	0.00256651	0.00215551	0.00135606	0.00186723	0.00162531	0.00161867	0.00102249	0.00197481	0.00148119	0.00193584	0.00108204
Cer(d18:1/22:0)	0.000451151	0.000353513	0.000548909	0.000903584	0.000606172	0.000317229	0.000402596	0.000287648	0.000385335	0.000330756	0.00040461	0.000335755
PC (34:6)	0.000379847	0.00035375	0.000304213	0.000295659	0.000290715	0.000327919	0.000360339	0.00038756	0.000369875	0.000335439	0.000350148	0.000352078
SM (d18:1/14:0)	0.0037521	0.00388658	0.00261294	0.00212165	0.00264942	0.00388994	0.00288608	0.00361598	0.00389001	0.00419154	0.00285665	0.00285438
PC (32:3)	0.000167929	0.00018405	0.000226891	0.000175901	0.000216714	0.000158635	0.000194433	0.000229274	0.00023175	0.000207304	0.000316511	0.000309266
PEo (34:2)	0.000503376	0.000133226	0.000110182	0.000252485	0.000179079	0.000114079	0.000146413	0.00013021	0.000132073	0.000115456	0.000206529	0.000387176
22:6 Cholesteryl ester	0.00176545	0.00169039	0.00140362	0.00117936	0.00152534	0.0013055	0.0010624	0.000859047	0.00146442	0.00149895	0.00134797	0.000825482
PC (36:6)	0.000195785	0.000229262	0.000240866	0.000227083	0.000273351	0.000208128	0.00023626	0.000255084	0.000211774	0.000192289	0.000250572	0.000270999
PEo (38:6)	0.000207565	9.15e-05	9.39e-05	0.000600528	0.00031053	0.000189731	0.000187596	0.000647349	0.000202032	0.000142605	0.000202384	0.000631402
Cer(d18:1/24:0)	0.000493526	0.000353557	0.000454579	0.0010764	0.000805629	0.000399041	0.000420309	0.000351293	0.000409881	0.00036485	0.000446927	0.000436934
PC (38:7)	0.000543104	0.000539841	0.000570381	0.000588923	0.000654187	0.000591277	0.000621066	0.000596726	0.000541657	0.000521532	0.000558791	0.000565171
22:1 Cholesteryl ester, 20:0 Stigmasteryl ester, 20:1 Sitosteryl ester	0.00220973	0.00203366	0.00145778	0.00104876	0.00150239	0.00143803	0.00128003	0.000857219	0.00162624	0.00153081	0.00174356	0.00109798
SM (d18:1/26:0)	0.000439397	0.000299654	0.000331614	0.000495463	0.000368571	0.000339954	0.000466754	0.000362628	0.000333455	0.000300914	0.000365967	0.000363837
22:1 Campesteryl ester	0.000746021	0.000996611	0.000774222	0.000594089	0.000814041	0.000891389	0.000607458	0.000631276	0.000713683	0.00138162	0.000617054	0.000555595
SM (d18:1/26:1)17Z))	0.000884845	0.000701141	0.000615243	0.000730117	0.000756372	0.000683512	0.000827373	0.000690269	0.000712722	0.000648766	0.000701043	0.000731562
PCo(38:0)	0.000614835	0.000595082	0.000586306	0.000615933	0.000576053	0.000569756	0.000642413	0.000600618	0.00057256	0.000586644	0.000516279	0.000568178
PEo (38:5)	0.000435251	0.000260424	0.000160479	0.000722987	0.00051526	0.000231011	0.000410005	0.000994384	0.000379911	0.000278856	0.000332868	0.000762403
PCo(40:4)	0.000905017	0.00106329	0.000824713	0.000928011	0.00107054	0.000987835	0.000901907	0.00115186	0.000858345	0.00081251	0.000862984	0.000810727
PE (40:6)	0.000266066	6.64e-05	9.18e-05	0.000691866	0.000325814	0.000150477	0.000187955	0.000817655	0.000226168	0.00012216	0.000166929	0.000774294
22:5 Cholesteryl ester	0.00112806	0.00117122	0.00116598	0.0009001	0.00119896	0.00104425	0.000842468	0.000874556	0.00104188	0.00170012	0.000793132	0.000933447
Cer(d18:1/24:1(15Z))	0.000503145	0.000421643	0.000635889	0.000870101	0.000621258	0.000377038	0.00050408	0.000263853	0.000431361	0.000457804	0.000519873	0.000453918
PE (38:3)	0.000296568	0.000104471	0.000106038	0.00124438	0.000738962	0.000337474	0.000418261	0.000712894	0.000285729	0.000200549	0.00026834	0.00115509
Cholesteryl 11-hydroperoxy-eicosatetraenoate, 22:2 Cholesteryl ester, 20:1 Stigmasteryl ester, 20:2 Sitosteryl ester	0.000891691	0.00106198	0.00103301	0.000815541	0.000932677	0.00111301	0.000674599	0.00066139	0.000790451	0.00195877	0.000533165	0.000699802
18:0 Campesteryl ester	0.00156477	0.0018293	0.00164789	0.00115285	0.00147872	0.00126795	0.00112697	0.000770197	0.00147273	0.00204312	0.00132439	0.000848591
19:0 cholesteryl ester_simulated, 17:0 sitosteryl ester_simulated	0.00156752	0.00174135	0.00140176	0.000953152	0.00134322	0.00119386	0.000867163	0.000720099	0.00133479	0.00191439	0.00106861	0.000772836
16:1 Cholesteryl ester	0.00223951	0.00259824	0.00210391	0.00145403	0.00226628	0.00177815	0.00136855	0.00108124	0.0019011	0.00191673	0.00179489	0.00102627
PE (38:4)	0.000597263	0.000225916	0.000171844	0.00257853	0.00133133	0.000532322	0.000744242	0.00263089	0.00085854	0.000584617	0.000564006	0.00206685
17:0 Cholesteryl ester	0.00295134	0.00287773	0.00286438	0.00159288	0.00265344	0.0020282	0.00125324	0.00124675	0.00278853	0.00210185	0.00247112	0.00135111
18:3 Cholesteryl ester, 16:2 Stigmasteryl ester, 16:3 Sitosteryl ester	0.00176296	0.0023387	0.00180215	0.00121911	0.0017369	0.00152523	0.001149	0.00094245	0.00175372	0.00215414	0.00160425	0.00104173
PE (38:5)	0.0001945	9.87e-05	0.000111953	0.00108123	0.000440707	0.000215479	0.000255905	0.000415754	0.000155169	0.000149438	0.00020775	0.000761042
PE (34:1)	0.00101477	8.87e-05	0.00010207	0.00100432	0.000635996	0.000281201	0.000413856	0.000317948	0.000211742	0.000191704	0.000351264	0.00101642
15:1 Campesteryl ester_simulated	0.0027156	0.00314293	0.0025695	0.00137708	0.00236278	0.00181834	0.00162348	0.00110873	0.00230026	0.0022645	0.00236002	0.00121121
PC (40:3)	0.000765487	0.000848885	0.000745085	0.00103619	0.000899401	0.000856456	0.000895009	0.000932577	0.000714925	0.000684227	0.000803749	0.000758624
17:1 Campesteryl ester_simulated	0.00148757	0.00230903	0.00231628	0.00139752	0.00214093	0.00159042	0.00204484	0.000954605	0.00158428	0.00276208	0.00136975	0.0016406
16:0 Campesteryl ester	0.00338387	0.00318997	0.0028789	0.0019679	0.00285134	0.00233321	0.00180798	0.00147171	0.00293866	0.00240756	0.00275898	0.00152241
18:1 Cholesteryl ester, 16:0 Stigmasteryl ester, 16:1 Sitosteryl ester	0.00143902	0.00234757	0.00214272	0.00131042	0.00215318	0.00141702	0.00201109	0.00104661	0.0014946	0.00269418	0.00130702	0.00161188
PE (36:2)	0.00188478	0.000220098	0.000171481	0.00176408	0.00105576	0.000521365	0.000626394	0.000377871	0.000368313	0.000388621	0.000550714	0.00253409
PC (38:0)	0.00098189	0.000880091	0.000947861	0.00107393	0.00100406	0.000974815	0.00114036	0.00104413	0.000896022	0.000915372	0.000924907	0.00104988
PCp(36:5)	0.000667432	0.000668622	0.000708062	0.000756981	0.000621199	0.000723845	0.000771569	0.000835164	0.000642346	0.00069857	0.000773526	0.000743314
PC (40:2)	0.000656787	0.000517259	0.00050917	0.000942482	0.000580478	0.000471058	0.000580842	0.000585493	0.000437692	0.000445933	0.000527015	0.000482566
lanosteryl palmitoleate, 18:2 Campesteryl ester	0.00456426	0.00463223	0.00354224	0.00246679	0.00347812	0.00282986	0.00247021	0.00174845	0.00390819	0.00272284	0.003688	0.00136896
PCo(40:5)	0.00101052	0.0012585	0.00103695	0.00100626	0.00129166	0.00125045	0.00119942	0.00152573	0.00104883	0.00106584	0.00107485	0.000928999
PCp(40:6)	0.000923778	0.000796519	0.000890316	0.00107846	0.000966019	0.000915566	0.00104163	0.000997497	0.000817233	0.000843844	0.000904903	0.000997524
18:2 Cholesteryl ester, zymosteryl oleate, 16:1 Stigmasteryl ester, 16:2 Sitosteryl ester	0.00276471	0.00347979	0.00310273	0.00215972	0.0030458	0.00223574	0.00214044	0.00144228	0.00254458	0.00351222	0.00243989	0.00169167
PCo(40:6)	0.000767907	0.000734097	0.000789129	0.000700511	0.000846814	0.000869682	0.000809933	0.00112708	0.000781738	0.000735767	0.000861307	0.000854481
PE (36:1)	0.00245018	0.000195523	0.00014313	0.0013621	0.00108193	0.000519529	0.000784524	0.000974353	0.000571519	0.000507501	0.000722185	0.00235033
16:3 Cholesteryl ester	0.00519176	0.00491302	0.00464191	0.00244074	0.00430115	0.00351672	0.00214395	0.00178298	0.00431993	0.00287518	0.00453123	0.00137992
PC (38:8)	0.00289648	0.00284372	0.00279116	0.00283643	0.0027824	0.00271528	0.0030232	0.00216625	0.00273092	0.00261774	0.00241086	0.00259643
PC (36:7)	0.00131713	0.00135951	0.00123571	0.00107855	0.00124617	0.00128574	0.00127914	0.00122207	0.00119416	0.0011671	0.00124543	0.00105545
Cer(d16:2(4E,6E)/24:0(2OH))	0.00559762	0.00510983	0.00440298	0.00281077	0.00430847	0.00316068	0.00221824	0.00217355	0.00429238	0.00302593	0.00458807	0.00167813
PCo(36:0)	0.00131991	0.00145811	0.00142771	0.00122152	0.00122203	0.00140079	0.00144221	0.00129175	0.00137972	0.00119076	0.00124721	0.00125605
PCo(34:3)	0.000478617	0.000327738	0.000422356	0.000361466	0.000407663	0.000385042	0.00034832	0.000536466	0.000405747	0.000356599	0.000414746	0.000460844
SM (d18:0/24:0)	0.00259102	0.00205263	0.00236128	0.00304783	0.00243909	0.00218528	0.00277699	0.00190099	0.00209744	0.00225836	0.0020087	0.00256212
PC (40:7)	0.000744934	0.000751337	0.00076111	0.000821742	0.000871743	0.000828677	0.000820113	0.00107333	0.000692503	0.000744426	0.00089656	0.000860614
PC (34:3)	0.000472374	0.000562619	0.000576078	0.000539415	0.000561407	0.000512585	0.000536593	0.000723734	0.000538952	0.000577818	0.000723662	0.000902713
20:1 Cholesteryl ester, 18:0 Stigmasteryl ester, 18:1 Sitosteryl ester	0.00166844	0.0025004	0.00251302	0.00161667	0.00214819	0.0019769	0.00125401	0.00127926	0.00182802	0.00474662	0.0012954	0.00146818
PCo(38:1)	0.00329524	0.00316967	0.00329189	0.00339069	0.00346162	0.00334389	0.00371992	0.00272645	0.00319071	0.00322941	0.00293753	0.00295164
PCo(38:3)	0.00148587	0.00147886	0.0012725	0.00135249	0.00145081	0.00148206	0.00150186	0.00158895	0.00137442	0.00133602	0.00140818	0.00139443
PC (40:4)	0.00310521	0.00377336	0.00348279	0.00341765	0.00390566	0.0038977	0.00389133	0.00431806	0.00333437	0.00299025	0.0030883	0.00284633
18:1 Campesteryl ester	0.00183006	0.00310629	0.0024822	0.00167859	0.00226596	0.00193278	0.00140922	0.00134546	0.00200822	0.00513245	0.00144561	0.00158977
PCo(40:0)	0.000794705	0.000854849	0.00083284	0.000864799	0.000874705	0.000885558	0.000899526	0.0011434	0.000732673	0.000795424	0.000943935	0.000931632
PC (30:2)	0.00628908	0.00734743	0.00673908	0.00473351	0.00616323	0.00680307	0.00615457	0.00684979	0.00775245	0.00705357	0.00623027	0.00584525
PCo(32:2)	0.000825335	0.000735199	0.000772501	0.000698731	0.00080431	0.000859185	0.000868862	0.00115121	0.000960037	0.000951134	0.00139541	0.00123449
PCo(38:4)	0.00166775	0.00153215	0.00153064	0.00146101	0.00166071	0.00165396	0.00156259	0.00211608	0.00150279	0.00157558	0.00163232	0.0018025
PC (38:9)	0.00311101	0.0031286	0.00281187	0.00286878	0.00294885	0.00283636	0.00302356	0.00272207	0.00300514	0.0026035	0.00264429	0.00248518
SM (d16:1/22:1)	0.00213986	0.00254794	0.0025259	0.00239351	0.00250176	0.00234551	0.00257576	0.00280023	0.00263099	0.0021892	0.00283315	0.00268494
PC (36:5)	0.000448669	0.000536617	0.000512618	0.000753351	0.000616536	0.000544725	0.00056004	0.000830547	0.000459001	0.000454151	0.00070233	0.000729141
PCo(38:2)	0.00342993	0.00358682	0.00307444	0.00335902	0.00326652	0.0033101	0.0035969	0.00307264	0.00334813	0.00299649	0.00299762	0.00288386
PC (40:5)	0.00539021	0.00655374	0.0059283	0.00568045	0.0065405	0.00688648	0.0064891	0.00732422	0.00577959	0.0052175	0.00540334	0.00496034
PC (40:6)	0.0041194	0.00479326	0.0045278	0.0039815	0.00494693	0.00536655	0.00476686	0.00551892	0.00433588	0.00412099	0.00407851	0.00407593
19:0 Campesteryl ester_simulated	0.00443196	0.00566428	0.00577086	0.00419965	0.0048817	0.00559264	0.00302087	0.00356775	0.00440005	0.0127528	0.00315995	0.00369345
PCo(38:6)	0.00106728	0.00111665	0.00110281	0.00112099	0.00118315	0.00122988	0.00123375	0.00178401	0.00106752	0.0011073	0.00125584	0.00132772
20:0 Cholesteryl ester, 18:0 Sitosteryl ester	0.00404302	0.00537876	0.00512818	0.00372617	0.00451308	0.00509346	0.00289051	0.00328198	0.00386523	0.0115244	0.00287603	0.00332172
SM (d16:1/18:1)	0.015052	0.0189879	0.0167686	0.0112987	0.015136	0.0169981	0.0158557	0.0171842	0.0200558	0.0182848	0.0163565	0.0137414
PC (38:1)	0.00913922	0.00675266	0.00769338	0.0101158	0.00827374	0.00701161	0.00875147	0.00602635	0.0070845	0.00730188	0.0068405	0.00840913
PCo(36:5)	0.000864817	0.00106794	0.00102809	0.00103332	0.000987114	0.00106599	0.00104977	0.00198102	0.000969385	0.00103082	0.00119577	0.00126475
Cer(d18:1/16:0)	0.000416976	0.000449546	0.000758303	0.00287985	0.000846244	0.000526821	0.00158166	0.000313966	0.000337641	0.000613578	0.000896822	0.000750744
PC (38:6)	0.00263052	0.00293439	0.00275319	0.00280846	0.00326148	0.0034434	0.00300543	0.0034984	0.00283834	0.00294524	0.00264312	0.00289321
PCo(36:4)	0.0011189	0.0010463	0.000939139	0.000966876	0.00101009	0.00103795	0.00101542	0.00165082	0.0010161	0.00104183	0.00128028	0.00120383
PCo(38:5)	0.00147748	0.00154765	0.0012765	0.00139251	0.0015443	0.0014574	0.00142956	0.00249918	0.00138587	0.00143807	0.00169119	0.00173132
SM (d18:1/18:1)9Z))	0.00716325	0.00804956	0.00722726	0.00668357	0.00825579	0.00852166	0.00889906	0.00942612	0.00984291	0.00821815	0.00993008	0.00844056
SM (d18:2/22:1)	0.00389514	0.00474388	0.00411909	0.00434034	0.00482087	0.00478951	0.0044872	0.00536303	0.00421655	0.00409063	0.00411959	0.00431922
PC (32:2)	0.00309894	0.00350036	0.00318575	0.00314706	0.00374776	0.00376854	0.00390026	0.00443544	0.00438807	0.00389742	0.00500312	0.00459161
PCo(34:0)	0.00306359	0.0024295	0.00221438	0.00207841	0.0020199	0.00245429	0.00246214	0.00249162	0.00237606	0.00260158	0.00290869	0.00265353
SM (d18:1/24:0)	0.0238577	0.0172232	0.0194296	0.0240587	0.0203879	0.01851	0.0222817	0.0149183	0.0184774	0.0189256	0.0176575	0.0221284
SM (d18:0/16:0)	0.0184517	0.0176103	0.0194382	0.0184554	0.0181287	0.0191323	0.0182165	0.0172514	0.0195148	0.0202803	0.0180785	0.0204524
PCo(36:3)	0.00141482	0.000841754	0.00083401	0.000860716	0.000970098	0.000857487	0.000862554	0.00117169	0.000903343	0.000883874	0.00103641	0.00114185
SM (d16:1/24:1)	0.0150434	0.0164352	0.0141095	0.0153202	0.0156476	0.0151228	0.0158586	0.014831	0.015897	0.0134304	0.0145429	0.0133224
SM (d18:2/24:1)	0.0216068	0.025112	0.0223277	0.0215575	0.0251256	0.0242121	0.0244114	0.0259671	0.0237846	0.020086	0.0216946	0.0200767
PC (38:5)	0.00660932	0.0082507	0.00730741	0.00741747	0.00832951	0.00910724	0.00748148	0.010037	0.00689285	0.00714287	0.00669079	0.00734252
PC (38:3)	0.0167727	0.0196376	0.0176802	0.0179254	0.0198673	0.0193434	0.0189768	0.0197259	0.0181311	0.0155003	0.0165922	0.0154603
PCo(32:0)	0.00489244	0.00352202	0.00325095	0.0031445	0.00264313	0.00392042	0.00400841	0.00428776	0.0038459	0.00454529	0.00533298	0.00494557
SM (d18:1/20:0)	0.010989	0.0119526	0.0127412	0.0137814	0.0128012	0.0118901	0.0127003	0.0121298	0.0121493	0.0122032	0.012807	0.0141275
PC (34:0)	0.0111713	0.0113637	0.0119547	0.0124605	0.0104093	0.0122625	0.0127378	0.0125901	0.0109312	0.0117661	0.0126596	0.0118409
PC (38:4)	0.020609	0.0244242	0.0221088	0.0214247	0.0257024	0.0261041	0.0232529	0.0281383	0.0221276	0.0203132	0.0198867	0.0201031
SM (d18:1/18:0)	0.0241912	0.0239093	0.0265847	0.0242318	0.0262875	0.0272141	0.0280729	0.0274678	0.0284625	0.029578	0.0290447	0.034878
PC (38:2)	0.0227756	0.0204826	0.0189764	0.0231749	0.0196892	0.0195987	0.0223631	0.0183172	0.0206871	0.0181926	0.0186868	0.0186419
SM (d18:0/22:0)	0.0168966	0.0186087	0.0169556	0.0193099	0.0183942	0.0177575	0.0189187	0.0168541	0.0162387	0.0158869	0.0163391	0.0161579
PC (36:8)	0.0058298	0.00537739	0.0049195	0.00484823	0.00515241	0.0052717	0.00524922	0.0052909	0.00510798	0.00490009	0.00511217	0.00464208
PC (36:4)	0.00638285	0.0080677	0.00708787	0.00793983	0.00844172	0.0083314	0.00762676	0.00983057	0.00727655	0.00705754	0.00716084	0.00790811
PC (30:0)	0.0082286	0.0067796	0.00899143	0.00829966	0.00688079	0.008813	0.00957608	0.00969041	0.00906889	0.01022	0.0121905	0.0121532
PCo(32:1)	0.00539533	0.0041802	0.00402195	0.00397209	0.00373535	0.00474333	0.00465343	0.00574992	0.00497741	0.00570506	0.00690788	0.0063122
PC (30:1)	0.0486892	0.0472112	0.0506808	0.0449593	0.0449602	0.0509342	0.0477623	0.0468055	0.0507584	0.0517967	0.0432691	0.0469477
PC (36:3)	0.00664625	0.00801617	0.0076607	0.00822055	0.00842153	0.00824631	0.00795282	0.00904923	0.00740802	0.00720267	0.00750761	0.00835751
PC (32:0)	0.0191051	0.0191831	0.0209646	0.0234562	0.0161086	0.0217749	0.0246583	0.0248348	0.0199253	0.0231474	0.0270778	0.0234967
SM (d16:1/24:0)	0.0331196	0.031139	0.0355684	0.0384235	0.0362229	0.0328755	0.0363732	0.0284485	0.0326958	0.0332746	0.0314388	0.036635
SM (d18:1/24:1)15Z))	0.0525905	0.0480443	0.0419947	0.0465629	0.0451313	0.0448993	0.049731	0.0434578	0.0485564	0.0425692	0.043517	0.0434639
PCo(34:2)	0.00488067	0.00353527	0.00310891	0.00307193	0.00342313	0.00337556	0.00315482	0.00431324	0.00335664	0.00330678	0.00351123	0.00356222
SM (d18:0/18:0)	0.00674927	0.00639371	0.00733062	0.00727606	0.00675805	0.0065678	0.00711915	0.00769353	0.00759787	0.00870828	0.0113372	0.0117212
PC (34:2)	0.00697726	0.00750073	0.00739036	0.00807345	0.00764372	0.00752964	0.007467	0.00929148	0.00754085	0.00776757	0.00887707	0.00945564
SM (d18:1/16:0)	0.142313	0.135732	0.14841	0.129425	0.130216	0.147048	0.138903	0.137156	0.145578	0.147624	0.122967	0.133692
PC (36:1)	0.0423862	0.0442513	0.0421779	0.0479354	0.0451298	0.0430851	0.0457721	0.0420084	0.0402948	0.0386464	0.0405442	0.0390881
PC (32:1)	0.0192674	0.0183085	0.021685	0.0202367	0.0195077	0.0193596	0.0199141	0.0226254	0.0224987	0.0247666	0.0309254	0.0328393
PC (36:2)	0.0444808	0.0468486	0.0454281	0.0543382	0.0497702	0.0458094	0.0471046	0.0519919	0.0458298	0.0431389	0.0483282	0.0507667
SM (d18:0/20:0)	0.0269959	0.0292066	0.0306446	0.0319587	0.0304169	0.0294296	0.0297867	0.0317996	0.0285857	0.0281466	0.0345233	0.0318964
PCo(34:1)	0.0118204	0.00881723	0.00770132	0.00737173	0.00772797	0.00828548	0.00791361	0.00882362	0.00879952	0.00884038	0.0106016	0.00957712
PC (34:1)	0.0679304	0.072671	0.0756811	0.0820757	0.075334	0.0733116	0.0751208	0.079982	0.0711087	0.0702032	0.0863552	0.0798172

## Sheet: lipidomics_anova_top31
	f.value	p.value	-log10(p)	FDR	Fisher's LSD
PC (40:4)	16.563	0.00096308	3.0163	0.097141	RFL - C9; C9 - RMC; RFL - RMC
PC (32:2)	13.335	0.0020355	2.6913	0.097141	RFL - C9; RMC - C9; RMC - RFL
PC (40:10)	13.334	0.0020365	2.6911	0.097141	RFL - C9; C9 - RMC; RFL - RMC
PC (40:5)	12.916	0.0022657	2.6448	0.097141	RFL - C9; C9 - RMC; RFL - RMC
PC (38:6)	12	0.002889	2.5393	0.097141	RFL - C9; RMC - C9; RFL - RMC
PC (40:6)	11.987	0.0028997	2.5376	0.097141	RFL - C9; C9 - RMC; RFL - RMC
PC (38:4)	10.991	0.0038378	2.4159	0.098044	RFL - C9; C9 - RMC; RFL - RMC
SM (d18:2/18:1)	10.934	0.0039022	2.4087	0.098044	RFL - C9; RMC - C9; RMC - RFL
SM (d18:1/18:0)	9.212	0.006645	2.1775	0.13609	RFL - C9; RMC - C9; RMC - RFL
PC (38:7)	9.1552	0.0067704	2.1694	0.13609	RFL - C9; C9 - RMC; RFL - RMC
PC (38:3)	8.8569	0.0074778	2.1262	0.13664	RFL - C9; C9 - RMC; RFL - RMC
PC (32:1)	8.2018	0.009377	2.0279	0.1484	RFL - C9; RMC - C9; RMC - RFL
SM (d18:1/18:1)9Z))	8.1361	0.0095983	2.0178	0.1484	RFL - C9; RMC - C9; RMC - RFL
SM (d18:0/18:0)	7.2931	0.013096	1.8829	0.17895	RFL - C9; RMC - C9; RMC - RFL
PC (36:1)	7.1902	0.013622	1.8657	0.17895	C9 - RFL; C9 - RMC; RFL - RMC
PCo(40:5)	7.0748	0.014245	1.8463	0.17895	RFL - C9; C9 - RMC; RFL - RMC
PCo(40:3)	6.2282	0.020049	1.6979	0.20724	RFL - C9; C9 - RMC; RFL - RMC
PCo(40:1)	5.9925	0.022156	1.6545	0.20724	RFL - C9; C9 - RMC; RFL - RMC
SM (d18:2/22:1)	5.9544	0.022522	1.6474	0.20724	RFL - C9; C9 - RMC; RFL - RMC
SM (d18:2/24:1)	5.8509	0.023553	1.6279	0.20724	RFL - C9; C9 - RMC; RFL - RMC
PC (40:9)	5.8157	0.023917	1.6213	0.20724	C9 - RFL; C9 - RMC; RFL - RMC
PCo(32:2)	5.7543	0.024569	1.6096	0.20724	RFL - C9; RMC - C9; RMC - RFL
SM (d18:0/22:0)	5.706	0.025096	1.6004	0.20724	RFL - C9; C9 - RMC; RFL - RMC
PC (38:5)	5.6974	0.025192	1.5987	0.20724	RFL - C9; C9 - RMC; RFL - RMC
PCo(40:2)	5.6456	0.025776	1.5888	0.20724	RFL - C9; C9 - RMC; RFL - RMC
PC (30:0)	5.3731	0.029135	1.5356	0.22523	RFL - C9; RMC - C9; RMC - RFL
PC (42:6)	5.0283	0.034189	1.4661	0.25114	RFL - C9; C9 - RMC; RFL - RMC
PCo(40:4)	4.9797	0.034984	1.4561	0.25114	RFL - C9; C9 - RMC; RFL - RMC
PCo(32:1)	4.6108	0.041828	1.3785	0.28991	RFL - C9; RMC - C9; RMC - RFL
PC (32:3)	4.5213	0.043727	1.3593	0.29297	RFL - C9; RMC - C9; RMC - RFL
PC (42:7)	4.3866	0.046788	1.3299	0.30337	RFL - C9; C9 - RMC; RFL - RMC
