# Supplementary material for: Novel Quantification of Extracellular Vesicles with Unaltered Surface Membranes Using an Internalized Oligonucleotide Tracer and Applied Pharmacokinetic Multiple Compartment Modeling
Source: Pharm Res. 2021 Oct 20;38(10):1677–95. doi: 10.1007/s11095-021-03102-z (PMC8602176; doi:10.1007/s11095-021-03102-z)
Supplement: Supplementary file 2 — Supplementary file2 (XLSX 351 kb) [file 11095_2021_3102_MOESM2_ESM.xlsx]

## Sheet: contents
Table of contents
Tab	Description
data_work	Fig. 4 Source data - All data and Excel equations used for normalizing ddPCR concentrations to EV concentrations.
data_input	Fig. 4 Source Data - Normalized data used for compartmental modeling in Phoenix WinNonlin.
halflife_AUC	Table II source data - Half-life and AUC calculations from kinetic parameters.
JMP_output	Table II - Statistical output from JMP pro 14 regarding cell line differences in kinetic parameters.
ddPCR_data_raw	data including additional Quantasoft Analysis Pro output

## Sheet: data_work
Animal_ID	Ideal_time_from_injection_min	USE_FOR_PK	Observed_Time_hours	Cell_line	cell_line_number	EV_prep	Batch	Dose__µg_	DOSE	Dose_volume__µl_	Weight__g__at_injection	Plasma	Negative_control	STD_Low_value	STD_High_value	Dose_present	Plate	STD_Low	STD_High	water	CopiesPer20uLWell	copies_per_uL_plasma	micrograms_per_uL_plasma	PRELIM_microRNAcopies_per_uL_exosomes	microRNAcopies_per_uL_exosomes	actual_dosecopies_per_totalexosome	ug_exosome_per_copy_microRNA	exosome_ug_per_uL	conversion_factor _normalized	CopiesPer20uLWell_normalized	copies_per_uL_plasma_normalized	micrograms_per_uL_plasma_normalized	PRELIM_microRNAcopies_per_uL_exosomes_normalized	microRNAcopies_per_uL_exosomes_normalized	actual_dosecopies_per_totalvolumeexosome_normalized	ug_exosome_per_copy_microRNA_normalized	exosome_ug_per_uL_normalized
_669972	0	1	0	clone 9	0	6/18/2018	0	1000	1000	500	313	0	0	830	20680	1	8	0	0	0	25560			2.73857e+07	26625000	13312500000	7.51174e-08		1.18161				3.23593e+07	3.4058e+07	1.7029e+10	5.87234e-08
_669972	2	1	0.0333333	clone 9	0	6/18/2018	0	1000	0	500	313	1	0	1412	51440	0	1	0	0	0	152600	1635000	2.4525e-08				7.51174e-08	0.122817	0.468837	71544.6	766549	1.14982e-08				5.87234e-08	0.0450144
_669972	7.5	1	0.125	clone 9	0	6/18/2018	0	1000	0	500	313	1	0	1412	51440	0	1	0	0	0	73800	790714	1.18607e-08				7.51174e-08	0.0593964	0.468837	34600.2	370716	5.56075e-09				5.87234e-08	0.0217697
_669972	15	1	0.25	clone 9	0	6/18/2018	0	1000	0	500	313	1	0	1412	51440	0	1	0	0	0	23000	246429	3.69643e-09				7.51174e-08	0.0185111	0.468837	10783.3	115535	1.73302e-09				5.87234e-08	0.00678461
_669972	30	1	0.516667	clone 9	0	6/18/2018	0	1000	0	500	313	1	0	1412	51440	0	1	0	0	0	3140	33642.9	5.04643e-10				7.51174e-08	0.00252716	0.468837	1472.15	15773	2.36595e-10				5.87234e-08	0.000926247
_669972	60	1	1	clone 9	0	6/18/2018	0	1000	0	500	313	1	0	1412	51440	0	1	0	0	0	1012	10842.9	1.62643e-10				7.51174e-08	0.000814487	0.468837	474.464	5083.54	7.62531e-11				5.87234e-08	0.000298523
_669972	120	1	2	clone 9	0	6/18/2018	0	1000	0	500	313	1	0	1412	51440	0	1	0	0	0	348	3728.57	5.59286e-11				7.51174e-08	0.00028008	0.468837	163.155	1748.09	2.62214e-11				5.87234e-08	0.000102654
_669972	240	1	4.05	clone 9	0	6/18/2018	0	1000	0	500	313	1	0	1412	51440	0	1	0	0	0	162	1735.71	2.60357e-11				7.51174e-08	0.000130382	0.468837	75.9517	813.768	1.22065e-11				5.87234e-08	4.77872e-05
_669972	480	1	8.06667	clone 9	0	6/18/2018	0	1000	0	500	313	1	0	1412	51440	0	1	0	0	0	108	1157.14	1.73571e-11				7.51174e-08	8.69215e-05	0.468837	50.6344	542.512	8.13768e-12				5.87234e-08	3.18582e-05
_669972	960	1	16	clone 9	0	6/18/2018	0	1000	0	500	313	1	0	1412	51440	0	1	0	0	0	124	1328.57	1.99286e-11				7.51174e-08	9.97988e-05	0.468837	58.1358	622.884	9.34326e-12				5.87234e-08	3.65779e-05
_669972	1440	1	24.5333	clone 9	0	6/18/2018	0	1000	0	500	313	1	0	1412	51440	0	1	0	0	0	52	557.143	8.35714e-12				7.51174e-08	4.18511e-05	0.468837	24.3795	261.209	3.91814e-12				5.87234e-08	1.53391e-05
_669972		0		clone 9	0	6/18/2018	0	1000	0	500	313	1	1	1412	51440	0	1	0	0	0	34						7.51174e-08		0.468837	15.9405	170.791					5.87234e-08	1.00294e-05
_669972		0		clone 9	0	6/18/2018	0	1000	0	500	313	0	0	1412	51440	0	1	0	0	1	6.8						7.51174e-08									5.87234e-08
_669972		0		clone 9	0	6/18/2018	0	1000	0	500	313	0	0	1412	51440	0	1	1	0	0	1412						7.51174e-08									5.87234e-08
_669972		0		clone 9	0	6/18/2018	0	1000	0	500	313	0	0	1412	51440	0	1	0	1	0	51440						7.51174e-08									5.87234e-08
_669972		0		clone 9	0	6/18/2018	0	1000	0	500	313	0	0	494	17460	0	8	1	0	0	494						7.51174e-08									5.87234e-08
_669972		0		clone 9	0	6/18/2018	0	1000	0	500	313	0	0	494	17460	0	8	0	1	0	17460						7.51174e-08									5.87234e-08
_669972		0		clone 9	0	6/18/2018	0	1000	0	500	313	0	0	494	17460	1	8	0	0	0	24140			2.58643e+07			7.51174e-08		1.38247				3.57566e+07			5.87234e-08
_669972		0		clone 9	0	6/18/2018	0	1000	0	500	313	0	0	830	20680	0	8	1	0	0	830						7.51174e-08									5.87234e-08
_669972		0		clone 9	0	6/18/2018	0	1000	0	500	313	0	0	830	20680	0	8	0	1	0	20680						7.51174e-08									5.87234e-08
_669973	0	1	0	clone 9	0	6/18/2018	0	1000	1000	500	321	0	0	830	20680	1	8	0	0	0	25560			2.73857e+07	26625000	13312500000	7.51174e-08		1.18161				3.23593e+07	3.4058e+07	1.7029e+10	5.87234e-08
_669973	2	1	0.0333333	clone 9	0	6/18/2018	0	1000	0	500	321	1	0	1412	51440	0	1	0	0	0	161600	1.73143e+06	2.59714e-08				7.51174e-08	0.13006	0.468837	75764.1	811759	1.21764e-08				5.87234e-08	0.0476692
_669973	7.5	1	0.125	clone 9	0	6/18/2018	0	1000	0	500	321	1	0	1412	51440	0	1	0	0	0	79200	848571	1.27286e-08				7.51174e-08	0.0637425	0.468837	37131.9	397842	5.96763e-09				5.87234e-08	0.0233627
_669973	15	1	0.25	clone 9	0	6/18/2018	0	1000	0	500	321	1	0	1412	51440	0	1	0	0	0	21220	227357	3.41036e-09				7.51174e-08	0.0170785	0.468837	9948.73	106594	1.5989e-09				5.87234e-08	0.00625954
_669973	30	1	0.5	clone 9	0	6/18/2018	0	1000	0	500	321	1	0	1412	51440	0	1	0	0	0	3540	37928.6	5.68929e-10				7.51174e-08	0.00284909	0.468837	1659.68	17782.3	2.66735e-10				5.87234e-08	0.00104424
_669973	60	1	1	clone 9	0	6/18/2018	0	1000	0	500	321	1	0	1412	51440	0	1	0	0	0	968	10371.4	1.55571e-10				7.51174e-08	0.000779074	0.468837	453.835	4862.51	7.29377e-11				5.87234e-08	0.000285544
_669973	120	1	2.03333	clone 9	0	6/18/2018	0	1000	0	500	321	1	0	1412	51440	0	1	0	0	0	476	5100	7.65e-11				7.51174e-08	0.000383099	0.468837	223.167	2391.07	3.58661e-11				5.87234e-08	0.000140412
_669973	240	1	4	clone 9	0	6/18/2018	0	1000	0	500	321	1	0	1412	51440	0	1	0	0	0	274	2935.71	4.40357e-11				7.51174e-08	0.000220523	0.468837	128.461	1376.37	2.06456e-11				5.87234e-08	8.08253e-05
_669973	480	1	8.08333	clone 9	0	6/18/2018	0	1000	0	500	321	1	0	1840	46480	0	7	0	0	0	596	6385.71	9.57857e-11				7.51174e-08	0.000479678	0.525426	313.154	3355.22	5.03283e-11				5.87234e-08	0.00019703
_669973	960	1	16.4	clone 9	0	6/18/2018	0	1000	0	500	321	1	0	1412	51440	0	1	0	0	0	84	900	1.35e-11				7.51174e-08	6.76056e-05	0.468837	39.3823	421.954	6.32931e-12				5.87234e-08	2.47786e-05
_669973	1440	1	24.15	clone 9	0	6/18/2018	0	1000	0	500	321	1	0	1412	51440	0	1	0	0	0	96	1028.57	1.54286e-11				7.51174e-08	7.72636e-05	0.468837	45.0084	482.233	7.23349e-12				5.87234e-08	2.83184e-05
_669973		0		clone 9	0	6/18/2018	0	1000	0	500	321	1	1	1412	51440	0	1	0	0	0	72						7.51174e-08		0.468837	33.7563	361.675					5.87234e-08	2.12388e-05
_669973		0		clone 9	0	6/18/2018	0	1000	0	500	321	0	0	1412	51440	0	1	0	0	1	6.8						7.51174e-08									5.87234e-08
_669973		0		clone 9	0	6/18/2018	0	1000	0	500	321	0	0	1412	51440	0	1	1	0	0	1412						7.51174e-08									5.87234e-08
_669973		0		clone 9	0	6/18/2018	0	1000	0	500	321	0	0	1412	51440	0	1	0	1	0	51440						7.51174e-08									5.87234e-08
_669973		0		clone 9	0	6/18/2018	0	1000	0	500	321	0	0	494	17460	0	8	1	0	0	494						7.51174e-08									5.87234e-08
_669973		0		clone 9	0	6/18/2018	0	1000	0	500	321	0	0	494	17460	0	8	0	1	0	17460						7.51174e-08									5.87234e-08
_669973		0		clone 9	0	6/18/2018	0	1000	0	500	321	0	0	494	17460	1	8	0	0	0	24140			2.58643e+07			7.51174e-08		1.38247				3.57566e+07			5.87234e-08
_669973		0		clone 9	0	6/18/2018	0	1000	0	500	321	0	0	830	20680	0	8	1	0	0	830						7.51174e-08									5.87234e-08
_669973		0		clone 9	0	6/18/2018	0	1000	0	500	321	0	0	830	20680	0	8	0	1	0	20680						7.51174e-08									5.87234e-08
_669973		0		clone 9	0	6/18/2018	0	1000	0	500	321	0	0	1840	46480	0	7	1	0	0	1840						7.51174e-08									5.87234e-08
_669973		0		clone 9	0	6/18/2018	0	1000	0	500	321	0	0	1840	46480	0	7	0	1	0	46480						7.51174e-08									5.87234e-08
_669974	0	1	0	clone 9	0	6/18/2018	0	920	920	460	337	0	0	830	20680	1	8	0	0	0	25560			2.73857e+07	26625000	12247500000	7.51174e-08		1.18161				3.23593e+07	3.4058e+07	1.56667e+10	5.87234e-08
_669974	2	1	0.0333333	clone 9	0	6/18/2018	0	920	0	460	337	1	0	1640	49200	0	9	0	0	0	87000	932143	1.39821e-08				7.51174e-08	0.0700201	0.493167	42905.5	459702	6.89552e-09				5.87234e-08	0.0269953
_669974	7.5	1	0.125	clone 9	0	6/18/2018	0	920	0	460	337	1	0	1640	49200	0	9	0	0	0	36920	395571	5.93357e-09				7.51174e-08	0.0297143	0.493167	18207.7	195083	2.92624e-09				5.87234e-08	0.0114559
_669974	15	1	0.266667	clone 9	0	6/18/2018	0	920	0	460	337	1	0	1640	49200	0	9	0	0	0	11620	124500	1.8675e-09				7.51174e-08	0.00935211	0.493167	5730.6	61399.2	9.20988e-10				5.87234e-08	0.00360557
_669974	30	1	0.5	clone 9	0	6/18/2018	0	920	0	460	337	1	0	1640	49200	0	9	0	0	0	2236	23957.1	3.59357e-10				7.51174e-08	0.0017996	0.493167	1102.72	11814.9	1.77223e-10				5.87234e-08	0.000693809
_669974	60	1	1	clone 9	0	6/18/2018	0	920	0	460	337	1	0	1640	49200	0	9	0	0	0	644	6900	1.035e-10				7.51174e-08	0.00051831	0.493167	317.599	3402.85	5.10427e-11				5.87234e-08	0.000199827
_669974	120	1	2.01667	clone 9	0	6/18/2018	0	920	0	460	337	1	0	1640	49200	0	9	0	0	0	430	4607.14	6.91071e-11				7.51174e-08	0.000346076	0.493167	212.062	2272.09	3.40813e-11				5.87234e-08	0.000133425
_669974	240	1	4.1	clone 9	0	6/18/2018	0	920	0	460	337	1	0	1640	49200	0	9	0	0	0	234	2507.14	3.76071e-11				7.51174e-08	0.00018833	0.493167	115.401	1236.44	1.85466e-11				5.87234e-08	7.26079e-05
_669974	480	1	8	clone 9	0	6/18/2018	0	920	0	460	337	1	0	1640	49200	0	9	0	0	0	518	5550	8.325e-11				7.51174e-08	0.000416901	0.493167	255.46	2737.07	4.10561e-11				5.87234e-08	0.00016073
_669974	960	1	16.3667	clone 9	0	6/18/2018	0	920	0	460	337	1	0	1640	49200	0	9	0	0	0	192	2057.14	3.08571e-11				7.51174e-08	0.000154527	0.493167	94.688	1014.51	1.52177e-11				5.87234e-08	5.95757e-05
_669974	1440	1	24.1167	clone 9	0	6/18/2018	0	920	0	460	337	1	0	1494	45320	0	10	0	0	0	256	2742.86	4.11429e-11				7.51174e-08	0.000206036	0.535185	137.007	1467.93	2.2019e-11				5.87234e-08	8.62022e-05
_669974		0		clone 9	0	6/18/2018	0	920	0	460	337	1	1	1640	49200	0	9	0	0	0	58						7.51174e-08		0.493167	28.6037	306.468					5.87234e-08	1.79968e-05
_669974		0		clone 9	0	6/18/2018	0	920	0	460	337	0	0	1640	49200	0	9	0	0	1	0						7.51174e-08									5.87234e-08
_669974		0		clone 9	0	6/18/2018	0	920	0	460	337	0	0	1640	49200	0	9	1	0	0	1640						7.51174e-08									5.87234e-08
_669974		0		clone 9	0	6/18/2018	0	920	0	460	337	0	0	1640	49200	0	9	0	1	0	49200						7.51174e-08									5.87234e-08
_669974		0		clone 9	0	6/18/2018	0	920	0	460	337	0	0	494	17460	0	8	1	0	0	494						7.51174e-08									5.87234e-08
_669974		0		clone 9	0	6/18/2018	0	920	0	460	337	0	0	494	17460	0	8	0	1	0	17460						7.51174e-08									5.87234e-08
_669974		0		clone 9	0	6/18/2018	0	920	0	460	337	0	0	494	17460	1	8	0	0	0	24140			2.58643e+07			7.51174e-08		1.38247				3.57566e+07			5.87234e-08
_669974		0		clone 9	0	6/18/2018	0	920	0	460	337	0	0	830	20680	0	8	1	0	0	830						7.51174e-08									5.87234e-08
_669974		0		clone 9	0	6/18/2018	0	920	0	460	337	0	0	830	20680	0	8	0	1	0	20680						7.51174e-08									5.87234e-08
_669974		0		clone 9	0	6/18/2018	0	920	0	460	337	0	0	1494	45320	0	10	1	0	0	1494						7.51174e-08									5.87234e-08
_669974		0		clone 9	0	6/18/2018	0	920	0	460	337	0	0	1494	45320	0	10	0	1	0	45320						7.51174e-08									5.87234e-08
_669975	0	1	0	clone 9	0	6/25/2018	1	935	935	500	339	0	0	494	17460	1	8	0	0	0	24540			2.62929e+07	2.62929e+07	1.31464e+10	7.1122e-08		1.38247				3.63491e+07	3.63491e+07	1.81746e+10	5.14456e-08
_669975	2	1	0.0333333	clone 9	0	6/25/2018	1	935	0	500	339	1	0	1840	46480	0	7	0	0	0	90800	972857	1.45929e-08				7.1122e-08	0.0691915	0.525426	47708.6	511164	7.66746e-09				5.14456e-08	0.0262971
_669975	7.5	1	0.125	clone 9	0	6/25/2018	1	935	0	500	339	1	0	1840	46480	0	7	0	0	0	40600	435000	6.525e-09				7.1122e-08	0.0309381	0.525426	21332.3	228560	3.4284e-09				5.14456e-08	0.0117584
_669975	15	1	0.25	clone 9	0	6/25/2018	1	935	0	500	339	1	0	1840	46480	0	7	0	0	0	11660	124929	1.87393e-09				7.1122e-08	0.00888517	0.525426	6126.46	65640.7	9.8461e-10				5.14456e-08	0.00337692
_669975	30	1	0.5	clone 9	0	6/25/2018	1	935	0	500	339	1	0	1840	46480	0	7	0	0	0	2620	28071.4	4.21071e-10				7.1122e-08	0.0019965	0.525426	1376.62	14749.4	2.21242e-10				5.14456e-08	0.000758794
_669975	60	1	1.01667	clone 9	0	6/25/2018	1	935	0	500	339	1	0	1840	46480	0	7	0	0	0	700	7500	1.125e-10				7.1122e-08	0.000533415	0.525426	367.798	3940.69	5.91104e-11				5.14456e-08	0.000202731
_669975	120	1	2.10833	clone 9	0	6/25/2018	1	935	0	500	339	1	0	1840	46480	0	7	0	0	0	268	2871.43	4.30714e-11				7.1122e-08	0.000204222	0.525426	140.814	1508.72	2.26308e-11				5.14456e-08	7.7617e-05
_669975	240	1	3.98333	clone 9	0	6/25/2018	1	935	0	500	339	1	0	1840	46480	0	7	0	0	0	148	1585.71	2.37857e-11				7.1122e-08	0.000112779	0.525426	77.763	833.175	1.24976e-11				5.14456e-08	4.28631e-05
_669975	480	1	8.06667	clone 9	0	6/25/2018	1	935	0	500	339	1	0	1840	46480	0	7	0	0	0	36	385.714	5.78571e-12				7.1122e-08	2.74328e-05	0.525426	18.9153	202.664	3.03996e-12				5.14456e-08	1.04262e-05
_669975	960	1	16.4	clone 9	0	6/25/2018	1	935	0	500	339	1	0	1840	46480	0	7	0	0	0	500	5357.14	8.03571e-11				7.1122e-08	0.000381011	0.525426	262.713	2814.78	4.22217e-11				5.14456e-08	0.000144808
_669975	1440	1	24.0667	clone 9	0	6/25/2018	1	935	0	500	339	1	0	1840	46480	0	7	0	0	0	68	728.571	1.09286e-11				7.1122e-08	5.18174e-05	0.525426	35.7289	382.81	5.74215e-12				5.14456e-08	1.96939e-05
_669975		0		clone 9	0	6/25/2018	1	935	0	500	339	1	1	1840	46480	0	7	0	0	0	44						7.1122e-08		0.525426	23.1187	247.701					5.14456e-08	1.27431e-05
_669975		0		clone 9	0	6/25/2018	1	935	0	500	339	0	0	1840	46480	0	7	0	0	1	6.2						7.1122e-08									5.14456e-08
_669975		0		clone 9	0	6/25/2018	1	935	0	500	339	0	0	1840	46480	0	7	1	0	0	1840						7.1122e-08									5.14456e-08
_669975		0		clone 9	0	6/25/2018	1	935	0	500	339	0	0	1840	46480	0	7	0	1	0	46480						7.1122e-08									5.14456e-08
_669975		0		clone 9	0	6/25/2018	1	935	0	500	339	0	0	494	17460	0	8	1	0	0	494						7.1122e-08									5.14456e-08
_669975		0		clone 9	0	6/25/2018	1	935	0	500	339	0	0	494	17460	0	8	0	1	0	17460						7.1122e-08									5.14456e-08
_669976	0	1	0	clone 9	0	6/25/2018	1	935	935	500	353	0	0	494	17460	1	8	0	0	0	24540			2.62929e+07	2.62929e+07	1.31464e+10	7.1122e-08		1.38247				3.63491e+07	3.63491e+07	1.81746e+10	5.14456e-08
_669976	2	1	0.0333333	clone 9	0	6/25/2018	1	935	0	500	353	1	0	1412	51440	0	1	0	0	0	89200	955714	1.43357e-08				7.1122e-08	0.0679723	0.468837	41820.3	448075	6.72112e-09				5.14456e-08	0.0230514
_669976	7.5	1	0.125	clone 9	0	6/25/2018	1	935	0	500	353	1	0	1412	51440	0	1	0	0	0	46600	499286	7.48929e-09				7.1122e-08	0.0355102	0.468837	21847.8	234084	3.51126e-09				5.14456e-08	0.0120426
_669976	15	1	0.25	clone 9	0	6/25/2018	1	935	0	500	353	1	0	1412	51440	0	1	0	0	0	14140	151500	2.2725e-09				7.1122e-08	0.010775	0.468837	6629.36	71028.9	1.06543e-09				5.14456e-08	0.00365412
_669976	30	1	0.5	clone 9	0	6/25/2018	1	935	0	500	353	1	0	1412	51440	0	1	0	0	0	2582	27664.3	4.14964e-10				7.1122e-08	0.00196754	0.468837	1210.54	12970.1	1.94551e-10				5.14456e-08	0.000667252
_669976	60	1	1	clone 9	0	6/25/2018	1	935	0	500	353	1	0	1412	51440	0	1	0	0	0	1034	11078.6	1.66179e-10				7.1122e-08	0.00078793	0.468837	484.778	5194.05	7.79107e-11				5.14456e-08	0.000267211
_669976	120	1	2.18333	clone 9	0	6/25/2018	1	935	0	500	353	1	0	1412	51440	0	1	0	0	0	420	4500	6.75e-11				7.1122e-08	0.000320049	0.468837	196.912	2109.77	3.16465e-11				5.14456e-08	0.000108538
_669976	240	1	4.1	clone 9	0	6/25/2018	1	935	0	500	353	1	0	1412	51440	0	1	0	0	0	298	3192.86	4.78929e-11				7.1122e-08	0.000227082	0.468837	139.714	1496.93	2.2454e-11				5.14456e-08	7.70104e-05
_669976	480	1	8.08333	clone 9	0	6/25/2018	1	935	0	500	353	1	0	1412	51440	0	1	0	0	0	228	2442.86	3.66429e-11				7.1122e-08	0.000173741	0.468837	106.895	1145.3	1.71795e-11				5.14456e-08	5.89207e-05
_669976	960	1	16.9167	clone 9	0	6/25/2018	1	935	0	500	353	1	0	1412	51440	0	1	0	0	0	194	2078.57	3.11786e-11				7.1122e-08	0.000147832	0.468837	90.9545	974.512	1.46177e-11				5.14456e-08	5.01343e-05
_669976	1440	1	24.6583	clone 9	0	6/25/2018	1	935	0	500	353	1	0	1412	51440	0	1	0	0	0	228	2442.86	3.66429e-11				7.1122e-08	0.000173741	0.468837	106.895	1145.3	1.71795e-11				5.14456e-08	5.89207e-05
_669976		0		clone 9	0	6/25/2018	1	935	0	500	353	1	1	1412	51440	0	1	0	0	0	190						7.1122e-08		0.468837	89.0791	954.419					5.14456e-08	4.91006e-05
_669976		0		clone 9	0	6/25/2018	1	935	0	500	353	0	0	1412	51440	0	1	0	0	1	6.8						7.1122e-08									5.14456e-08
_669976		0		clone 9	0	6/25/2018	1	935	0	500	353	0	0	1412	51440	0	1	1	0	0	1412						7.1122e-08									5.14456e-08
_669976		0		clone 9	0	6/25/2018	1	935	0	500	353	0	0	1412	51440	0	1	0	1	0	51440						7.1122e-08									5.14456e-08
_669976		0		clone 9	0	6/25/2018	1	935	0	500	353	0	0	494	17460	0	8	1	0	0	494						7.1122e-08									5.14456e-08
_669976		0		clone 9	0	6/25/2018	1	935	0	500	353	0	0	494	17460	0	8	0	1	0	17460						7.1122e-08									5.14456e-08
_669978	0	1	0	clone 9	0	6/25/2018	1	935	935	500	350	0	0	494	17460	1	8	0	0	0	24540			2.62929e+07	2.62929e+07	1.31464e+10	7.1122e-08		1.38247				3.63491e+07	3.63491e+07	1.81746e+10	5.14456e-08
_669978	2	1	0.0416667	clone 9	0	6/25/2018	1	935	0	500	350	1	0	1494	45320	0	10	0	0	0	80800	865714	1.29857e-08				7.1122e-08	0.0615713	0.535185	43242.9	463317	6.94975e-09				5.14456e-08	0.0238356
_669978	7.5	1	0.133333	clone 9	0	6/25/2018	1	935	0	500	350	1	0	1494	45320	0	10	0	0	0	35160	376714	5.65071e-09				7.1122e-08	0.0267927	0.535185	18817.1	201612	3.02418e-09				5.14456e-08	0.010372
_669978	15	1	0.283333	clone 9	0	6/25/2018	1	935	0	500	350	1	0	1494	45320	0	10	0	0	0	7360	78857.1	1.18286e-09				7.1122e-08	0.00560848	0.535185	3938.96	42203.1	6.33047e-10				5.14456e-08	0.00217116
_669978	30	1	0.525	clone 9	0	6/25/2018	1	935	0	500	350	1	0	1494	45320	0	10	0	0	0	1710	18321.4	2.74821e-10				7.1122e-08	0.00130306	0.535185	915.166	9805.35	1.4708e-10				5.14456e-08	0.000504441
_669978	60	1	1.04167	clone 9	0	6/25/2018	1	935	0	500	350	1	0	1494	45320	0	10	0	0	0	638	6835.71	1.02536e-10				7.1122e-08	0.00048617	0.535185	341.448	3658.37	5.48755e-11				5.14456e-08	0.000188207
_669978	120	1	2.35833	clone 9	0	6/25/2018	1	935	0	500	350	1	0	1494	45320	0	10	0	0	0	176	1885.71	2.82857e-11				7.1122e-08	0.000134116	0.535185	94.1925	1009.21	1.51381e-11				5.14456e-08	5.19191e-05
_669978	240	1	4.00833	clone 9	0	6/25/2018	1	935	0	500	350	1	0	1494	45320	0	10	0	0	0	156	1671.43	2.50714e-11				7.1122e-08	0.000118875	0.535185	83.4888	894.523	1.34178e-11				5.14456e-08	4.60192e-05
_669978	480	1	8.36667	clone 9	0	6/25/2018	1	935	0	500	350	1	0	1494	45320	0	10	0	0	0	252	2700	4.05e-11				7.1122e-08	0.000192029	0.535185	134.867	1445	2.1675e-11				5.14456e-08	7.43387e-05
_669978	960	1	16.65	clone 9	0	6/25/2018	1	935	0	500	350	1	0	1494	45320	0	10	0	0	0	38	407.143	6.10714e-12				7.1122e-08	2.89568e-05	0.535185	20.337	217.897	3.26845e-12				5.14456e-08	1.12098e-05
_669978	1440	1	24.1833	clone 9	0	6/25/2018	1	935	0	500	350	1	0	1494	45320	0	10	0	0	0	68	728.571	1.09286e-11				7.1122e-08	5.18174e-05	0.535185	36.3926	389.92	5.8488e-12				5.14456e-08	2.00597e-05
_669978		0		clone 9	0	6/25/2018	1	935	0	500	350	1	1	1494	45320	0	10	0	0	0	86						7.1122e-08		0.535185	46.0259	493.134					5.14456e-08	2.53696e-05
_669978		0		clone 9	0	6/25/2018	1	935	0	500	350	0	0	1494	45320	0	10	0	0	1	0						7.1122e-08									5.14456e-08
_669978		0		clone 9	0	6/25/2018	1	935	0	500	350	0	0	1494	45320	0	10	1	0	0	1494						7.1122e-08									5.14456e-08
_669978		0		clone 9	0	6/25/2018	1	935	0	500	350	0	0	1494	45320	0	10	0	1	0	45320						7.1122e-08									5.14456e-08
_669978		0		clone 9	0	6/25/2018	1	935	0	500	350	0	0	494	17460	0	8	1	0	0	494						7.1122e-08									5.14456e-08
_669978		0		clone 9	0	6/25/2018	1	935	0	500	350	0	0	494	17460	0	8	0	1	0	17460						7.1122e-08									5.14456e-08
_672161	0	1	0	clone 9	0	7/1/2018	2	1000	1000	500	376	0	0	1900	17460	1	8	0	0	0	14600			1.56429e+07	1.56429e+07	7.82143e+09	1.27854e-07		1.50739				2.35799e+07	2.35799e+07	1.17899e+10	8.4818e-08
_672161	2	1	0.0333333	clone 9	0	7/1/2018	2	1000	0	500	376	1	0	1298	44360	0	13	0	0	0	54400	582857	8.74286e-09				1.27854e-07	0.0745205	0.54468	29630.6	317470	4.76206e-09				8.4818e-08	0.0269272
_672161	7.5	1	0.125	clone 9	0	7/1/2018	2	1000	0	500	376	1	0	1298	44360	0	13	0	0	0	25600	274286	4.11429e-09				1.27854e-07	0.0350685	0.54468	13943.8	149398	2.24097e-09				8.4818e-08	0.0126716
_672161	15	1	0.25	clone 9	0	7/1/2018	2	1000	0	500	376	1	0	1298	44360	0	13	0	0	0	10720	114857	1.72286e-09				1.27854e-07	0.0146849	0.54468	5838.97	62560.4	9.38405e-10				8.4818e-08	0.00530625
_672161	30	1	0.5	clone 9	0	7/1/2018	2	1000	0	500	376	1	0	1298	44360	0	13	0	0	0	2146	22992.9	3.44893e-10				1.27854e-07	0.00293973	0.54468	1168.88	12523.7	1.87856e-10				8.4818e-08	0.00106224
_672161	60	1	1	clone 9	0	7/1/2018	2	1000	0	500	376	1	0	1298	44360	0	13	0	0	0	858	9192.86	1.37893e-10				1.27854e-07	0.00117534	0.54468	467.335	5007.16	7.51074e-11				8.4818e-08	0.000424698
_672161	120	1	2	clone 9	0	7/1/2018	2	1000	0	500	376	1	0	1298	44360	0	13	0	0	0	412	4414.29	6.62143e-11				1.27854e-07	0.000564384	0.54468	224.408	2404.37	3.60656e-11				8.4818e-08	0.000203934
_672161	240	1	4	clone 9	0	7/1/2018	2	1000	0	500	376	1	0	1298	44360	0	13	0	0	0	152	1628.57	2.44286e-11				1.27854e-07	0.000208219	0.54468	82.7913	887.05	1.33057e-11				8.4818e-08	7.52378e-05
_672161	480	1	8	clone 9	0	7/1/2018	2	1000	0	500	376	1	0	1298	44360	0	13	0	0	0	66	707.143	1.06071e-11				1.27854e-07	9.0411e-05	0.54468	35.9489	385.166	5.7775e-12				8.4818e-08	3.2669e-05
_672161	960	1	16.1667	clone 9	0	7/1/2018	2	1000	0	500	376	1	0	1298	44360	0	13	0	0	0	34	364.286	5.46429e-12				1.27854e-07	4.65753e-05	0.54468	18.5191	198.419	2.97629e-12				8.4818e-08	1.68295e-05
_672161	1440	1	24.4083	clone 9	0	7/1/2018	2	1000	0	500	376	1	0	1298	44360	0	13	0	0	0	58	621.429	9.32143e-12				1.27854e-07	7.94521e-05	0.54468	31.5914	338.48	5.07719e-12				8.4818e-08	2.87092e-05
_672161		0		clone 9	0	7/1/2018	2	1000	0	500	376	1	1	1298	44360	0	13	0	0	0	32						1.27854e-07		0.54468	17.4298	186.747					8.4818e-08	1.58395e-05
_672161		0		clone 9	0	7/1/2018	2	1000	0	500	376	0	0	1298	44360	0	13	0	0	1	3.4						1.27854e-07									8.4818e-08
_672161		0		clone 9	0	7/1/2018	2	1000	0	500	376	0	0	1298	44360	0	13	1	0	0	1298						1.27854e-07									8.4818e-08
_672161		0		clone 9	0	7/1/2018	2	1000	0	500	376	0	0	1298	44360	0	13	0	1	0	44360						1.27854e-07									8.4818e-08
_672161		0		clone 9	0	7/1/2018	2	1000	0	500	376	0	0	1900	17460	0	8	1	0	0	494						1.27854e-07									8.4818e-08
_672161		0		clone 9	0	7/1/2018	2	1000	0	500	376	0	0	1900	17460	0	8	0	1	0	17460						1.27854e-07									8.4818e-08
_672160	0	1	0	clone 9	0	7/1/2018	2	1000	1000	500	406	0	0	1900	10940	1	8	0	0	0	13840			1.48286e+07	1.48286e+07	7.41429e+09	1.34875e-07		2.59458				3.84739e+07	3.84739e+07	1.9237e+10	5.19833e-08
_672160	2	1	0.0333333	clone 9	0	7/1/2018	2	1000	0	500	406	1	0	672	22060	0	2	0	0	0	38940	417214	6.25821e-09				1.34875e-07	0.0562717	1.09664	42703.3	457535	6.86303e-09				5.19833e-08	0.0237842
_672160	7.5	1	0.125	clone 9	0	7/1/2018	2	1000	0	500	406	1	0	672	22060	0	2	0	0	0	19580	209786	3.14679e-09				1.34875e-07	0.0282948	1.09664	21472.3	230060	3.4509e-09				5.19833e-08	0.0119593
_672160	15	1	0.25	clone 9	0	7/1/2018	2	1000	0	500	406	1	0	672	22060	0	2	0	0	0	7140	76500	1.1475e-09				1.34875e-07	0.0103179	1.09664	7830.03	83893.2	1.2584e-09				5.19833e-08	0.00436104
_672160	30	1	0.508333	clone 9	0	7/1/2018	2	1000	0	500	406	1	0	672	22060	0	2	0	0	0	2500	26785.7	4.01786e-10				1.34875e-07	0.00361272	1.09664	2741.61	29374.4	4.40615e-10				5.19833e-08	0.00152698
_672160	60	1	1	clone 9	0	7/1/2018	2	1000	0	500	406	1	0	672	22060	0	2	0	0	0	842	9021.43	1.35321e-10				1.34875e-07	0.00121676	1.09664	923.373	9893.29	1.48399e-10				5.19833e-08	0.000514285
_672160	120	1	2.01667	clone 9	0	7/1/2018	2	1000	0	500	406	1	0	672	22060	0	2	0	0	0	538	5764.29	8.64643e-11				1.34875e-07	0.000777457	1.09664	589.994	6321.36	9.48205e-11				5.19833e-08	0.000328605
_672160	240	1	4	clone 9	0	7/1/2018	2	1000	0	500	406	1	0	672	22060	0	2	0	0	0	398	4264.29	6.39643e-11				1.34875e-07	0.000575145	1.09664	436.464	4676.4	7.0146e-11				5.19833e-08	0.000243095
_672160	480	1	8.025	clone 9	0	7/1/2018	2	1000	0	500	406	1	0	672	22060	0	2	0	0	0	228	2442.86	3.66429e-11				1.34875e-07	0.00032948	1.09664	250.035	2678.94	4.01841e-11				5.19833e-08	0.00013926
_672160	960	1	16.2167	clone 9	0	7/1/2018	2	1000	0	500	406	1	0	672	22060	0	2	0	0	0	220	2357.14	3.53571e-11				1.34875e-07	0.000317919	1.09664	241.261	2584.94	3.87742e-11				5.19833e-08	0.000134374
_672160	1440	1	25.4917	clone 9	0	7/1/2018	2	1000	0	500	406	1	0	672	22060	0	2	0	0	0	360	3857.14	5.78571e-11				1.34875e-07	0.000520231	1.09664	394.791	4229.91	6.34486e-11				5.19833e-08	0.000219885
_672160		0		clone 9	0	7/1/2018	2	1000	0	500	406	1	1	672	22060	0	2	0	0	0	148						1.34875e-07		1.09664	162.303	1738.96					5.19833e-08	9.0397e-05
_672160		0		clone 9	0	7/1/2018	2	1000	0	500	406	0	0	672	22060	0	2	0	0	1	0						1.34875e-07									5.19833e-08
_672160		0		clone 9	0	7/1/2018	2	1000	0	500	406	0	0	672	22060	0	2	1	0	0	672						1.34875e-07									5.19833e-08
_672160		0		clone 9	0	7/1/2018	2	1000	0	500	406	0	0	672	22060	0	2	0	1	0	22060						1.34875e-07									5.19833e-08
_672160		0		clone 9	0	7/1/2018	2	1000	0	500	406	0	0	1900	10940	0	8	0	1	0	10940						1.34875e-07									5.19833e-08
_672160		0		clone 9	0	7/1/2018	2	1000	0	500	406	0	0	1900	10940	0	8	1	0	0	1900						1.34875e-07									5.19833e-08
_672162	0	1	0	clone 9	0	7/1/2018	2	1000	1000	500	355	0	0	1900	10940	1	8	0	0	0	12160			1.30286e+07	1.30286e+07	6.51429e+09	1.53509e-07		2.59458				3.38037e+07	3.38037e+07	1.69018e+10	5.91652e-08
_672162	2	1	0.0333333	clone 9	0	7/1/2018	2	1000	0	500	355	1	0	542	18880	0	11	0	0	0	39280	420857	6.31286e-09				1.53509e-07	0.0646053	1.27904	50240.6	538292	8.07438e-09				5.91652e-08	0.0318482
_672162	7.5	1	0.125	clone 9	0	7/1/2018	2	1000	0	500	355	1	0	542	18880	0	11	0	0	0	20800	222857	3.34286e-09				1.53509e-07	0.0342105	1.27904	26604	285043	4.27564e-09				5.91652e-08	0.0168646
_672162	15	1	0.25	clone 9	0	7/1/2018	2	1000	0	500	355	1	0	542	18880	0	11	0	0	0	7220	77357.1	1.16036e-09				1.53509e-07	0.011875	1.27904	9234.65	98942.7	1.48414e-09				5.91652e-08	0.00585396
_672162	30	1	0.5	clone 9	0	7/1/2018	2	1000	0	500	355	1	0	542	18880	0	11	0	0	0	2480	26571.4	3.98571e-10				1.53509e-07	0.00407895	1.27904	3172.01	33985.9	5.09788e-10				5.91652e-08	0.00201078
_672162	60	1	1	clone 9	0	7/1/2018	2	1000	0	500	355	1	0	542	18880	0	11	0	0	0	806	8635.71	1.29536e-10				1.53509e-07	0.00132566	1.27904	1030.9	11045.4	1.65681e-10				5.91652e-08	0.000653504
_672162	120	1	2.00833	clone 9	0	7/1/2018	2	1000	0	500	355	1	0	542	18880	0	11	0	0	0	276	2957.14	4.43571e-11				1.53509e-07	0.000453947	1.27904	353.015	3782.3	5.67345e-11				5.91652e-08	0.00022378
_672162	240	1	4	clone 9	0	7/1/2018	2	1000	0	500	355	1	0	542	18880	0	11	0	0	0	102	1092.86	1.63929e-11				1.53509e-07	0.000167763	1.27904	130.462	1397.81	2.09671e-11				5.91652e-08	8.27014e-05
_672162	480	1	8	clone 9	0	7/1/2018	2	1000	0	500	355	1	0	542	18880	0	11	0	0	0	88	942.857	1.41429e-11				1.53509e-07	0.000144737	1.27904	112.555	1205.95	1.80893e-11				5.91652e-08	7.13503e-05
_672162	960	1	16.4417	clone 9	0	7/1/2018	2	1000	0	500	355	1	0	542	18880	0	11	0	0	0	34	364.286	5.46429e-12				1.53509e-07	5.59211e-05	1.27904	43.4873	465.935	6.98903e-12				5.91652e-08	2.75671e-05
_672162	1440	1	24.6667	clone 9	0	7/1/2018	2	1000	0	500	355	1	0	542	18880	0	11	0	0	0	152	1628.57	2.44286e-11				1.53509e-07	0.00025	1.27904	194.414	2083	3.12451e-11				5.91652e-08	0.000123241
_672162		0		clone 9	0	7/1/2018	2	1000	0	500	355	1	1	542	18880	0	11	0	0	0	70						1.53509e-07		1.27904	89.5327	959.279					5.91652e-08	5.67559e-05
_672162		0		clone 9	0	7/1/2018	2	1000	0	500	355	0	0	542	18880	0	11	0	0	1	0						1.53509e-07									5.91652e-08
_672162		0		clone 9	0	7/1/2018	2	1000	0	500	355	0	0	542	18880	0	11	0	1	0	18880						1.53509e-07									5.91652e-08
_672162		0		clone 9	0	7/1/2018	2	1000	0	500	355	0	0	542	18880	0	11	1	0	0	542						1.53509e-07									5.91652e-08
_672162		0		clone 9	0	7/1/2018	2	1000	0	500	355	0	0	1900	10940	0	8	0	1	0	10940						1.53509e-07									5.91652e-08
_672162		0		clone 9	0	7/1/2018	2	1000	0	500	355	0	0	1900	10940	0	8	1	0	0	1900						1.53509e-07									5.91652e-08
_675596	0	1	0	clone 9	0	7/20/2018	4	1000	1000	500	364	0	0	1900	10940	1	8	0	0	0	11340			1.215e+07	1.215e+07	6.075e+09	1.64609e-07		2.59458				3.15241e+07	3.15241e+07	1.57621e+10	6.34434e-08
_675596	2	1	0.0416667	clone 9	0	7/20/2018	4	1000	0	500	364	1	0	542	18880	0	11	0	0	0	25760	276000	4.14e-09				1.64609e-07	0.0454321	1.27904	32948	353015	5.29522e-09				6.34434e-08	0.0223965
_675596	7.5	1	0.125	clone 9	0	7/20/2018	4	1000	0	500	364	1	0	542	18880	0	11	0	0	0	15660	167786	2.51679e-09				1.64609e-07	0.027619	1.27904	20029.7	214604	3.21906e-09				6.34434e-08	0.0136152
_675596	15	1	0.25	clone 9	0	7/20/2018	4	1000	0	500	364	1	0	542	18880	0	11	0	0	0	5680	60857.1	9.12857e-10				1.64609e-07	0.0100176	1.27904	7264.94	77838.6	1.16758e-09				6.34434e-08	0.00493835
_675596	30	1	0.5	clone 9	0	7/20/2018	4	1000	0	500	364	1	0	542	18880	0	11	0	0	0	1780	19071.4	2.86071e-10				1.64609e-07	0.00313933	1.27904	2276.69	24393.1	3.65896e-10				6.34434e-08	0.00154758
_675596	60	1	1	clone 9	0	7/20/2018	4	1000	0	500	364	1	0	542	18880	0	11	0	0	0	846	9064.29	1.35964e-10				1.64609e-07	0.00149206	1.27904	1082.07	11593.6	1.73903e-10				6.34434e-08	0.000735536
_675596	120	1	2	clone 9	0	7/20/2018	4	1000	0	500	364	1	0	542	18880	0	11	0	0	0	274	2935.71	4.40357e-11				1.64609e-07	0.000483245	1.27904	350.456	3754.89	5.63234e-11				6.34434e-08	0.000238223
_675596	240	1	4.05	clone 9	0	7/20/2018	4	1000	0	500	364	1	0	542	18880	0	11	0	0	0	220	2357.14	3.53571e-11				1.64609e-07	0.000388007	1.27904	281.388	3014.88	4.52231e-11				6.34434e-08	0.000191274
_675596	480	1	8	clone 9	0	7/20/2018	4	1000	0	500	364	1	0	542	18880	0	11	0	0	0	662	7092.86	1.06393e-10				1.64609e-07	0.00116755	1.27904	846.723	9072.03	1.36081e-10				6.34434e-08	0.000575561
_675596	960	1	18.3333	clone 9	0	7/20/2018	4	1000	0	500	364	1	0	542	18880	0	11	0	0	0	52	557.143	8.35714e-12				1.64609e-07	9.17108e-05	1.27904	66.51	712.607	1.06891e-11				6.34434e-08	4.52102e-05
_675596	1440	1	24.1167	clone 9	0	7/20/2018	4	1000	0	500	364	1	0	542	18880	0	11	0	0	0	30	321.429	4.82143e-12				1.64609e-07	5.29101e-05	1.27904	38.3711	411.119	6.16679e-12				6.34434e-08	2.60828e-05
_675596		0		clone 9	0	7/20/2018	4	1000	0	500	364	1	1	542	18880	0	11	0	0	0	24						1.64609e-07		1.27904	30.6969	328.896					6.34434e-08	2.08663e-05
_675596		0		clone 9	0	7/20/2018	4	1000	0	500	364	0	0	542	18880	0	11	0	0	1	0						1.64609e-07									6.34434e-08
_675596		0		clone 9	0	7/20/2018	4	1000	0	500	364	0	0	542	18880	0	11	0	1	0	18880						1.64609e-07									6.34434e-08
_675596		0		clone 9	0	7/20/2018	4	1000	0	500	364	0	0	542	18880	0	11	1	0	0	542						1.64609e-07									6.34434e-08
_675596		0		clone 9	0	7/20/2018	4	1000	0	500	364	0	0	1900	10940	0	8	0	1	0	10940						1.64609e-07									6.34434e-08
_675596		0		clone 9	0	7/20/2018	4	1000	0	500	364	0	0	1900	10940	0	8	1	0	0	1900						1.64609e-07									6.34434e-08
_675597	0	1	0	RFL-6	1	7/18/2018	3	1000	1000	500	375	0	0	1900	10940	1	8	0	0	0	7180			7.69286e+06	7.69286e+06	3.84643e+09	2.59981e-07		2.59458				1.99597e+07	1.99597e+07	9.97987e+09	1.00202e-07
_675597	2	1	0.0333333	RFL-6	1	7/18/2018	3	1000	0	500	375	1	0	542	18880	0	11	0	0	0	15020	160929	2.41393e-09				2.59981e-07	0.0418384	1.27904	19211.2	205834	3.08751e-09				1.00202e-07	0.0206249
_675597	7.5	1	0.125	RFL-6	1	7/18/2018	3	1000	0	500	375	1	0	542	18880	0	11	0	0	0	4640	49714.3	7.45714e-10				2.59981e-07	0.0129248	1.27904	5934.74	63586.5	9.53797e-10				1.00202e-07	0.00637148
_675597	15	1	0.25	RFL-6	1	7/18/2018	3	1000	0	500	375	1	0	542	18880	0	11	0	0	0	2540	27214.3	4.08214e-10				2.59981e-07	0.00707521	1.27904	3248.76	34808.1	5.22122e-10				1.00202e-07	0.00348783
_675597	30	1	0.5	RFL-6	1	7/18/2018	3	1000	0	500	375	1	0	542	18880	0	11	0	0	0	1720	18428.6	2.76429e-10				2.59981e-07	0.00479109	1.27904	2199.95	23570.8	3.53563e-10				1.00202e-07	0.00236184
_675597	60	1	1	RFL-6	1	7/18/2018	3	1000	0	500	375	1	0	542	18880	0	11	0	0	0	972	10414.3	1.56214e-10				2.59981e-07	0.00270752	1.27904	1243.22	13320.3	1.99804e-10				1.00202e-07	0.00133471
_675597	120	1	2	RFL-6	1	7/18/2018	3	1000	0	500	375	1	0	542	18880	0	11	0	0	0	416	4457.14	6.68571e-11				2.59981e-07	0.00115877	1.27904	532.08	5700.86	8.55128e-11				1.00202e-07	0.000571236
_675597	240	1	4	RFL-6	1	7/18/2018	3	1000	0	500	375	1	0	542	18880	0	11	0	0	0	302	3235.71	4.85357e-11				2.59981e-07	0.000841226	1.27904	386.269	4138.6	6.2079e-11				1.00202e-07	0.000414695
_675597	480	1	8.375	RFL-6	1	7/18/2018	3	1000	0	500	375	1	0	542	18880	0	11	0	0	0	200	2142.86	3.21429e-11				2.59981e-07	0.000557103	1.27904	255.808	2740.8	4.11119e-11				1.00202e-07	0.000274633
_675597	960	1	18.8333	RFL-6	1	7/18/2018	3	1000	0	500	375	1	0	542	18880	0	11	0	0	0	1084	11614.3	1.74214e-10				2.59981e-07	0.0030195	1.27904	1386.48	14855.1	2.22827e-10				1.00202e-07	0.00148851
_675597	1440	1	24.9417	RFL-6	1	7/18/2018	3	1000	0	500	375	1	0	542	18880	0	11	0	0	0	72	771.429	1.15714e-11				2.59981e-07	0.000200557	1.27904	92.0907	986.687	1.48003e-11				1.00202e-07	9.88677e-05
_675597		0		RFL-6	1	7/18/2018	3	1000	0	500	375	1	1	542	18880	0	11	0	0	0	108						2.59981e-07		1.27904	138.136	1480.03					1.00202e-07	0.000148302
_675597		0		RFL-6	1	7/18/2018	3	1000	0	500	375	0	0	542	18880	0	11	0	0	1	0						2.59981e-07									1.00202e-07
_675597		0		RFL-6	1	7/18/2018	3	1000	0	500	375	0	0	542	18880	0	11	0	1	0	18880						2.59981e-07									1.00202e-07
_675597		0		RFL-6	1	7/18/2018	3	1000	0	500	375	0	0	542	18880	0	11	1	0	0	542						2.59981e-07									1.00202e-07
_675597		0		RFL-6	1	7/18/2018	3	1000	0	500	375	0	0	1900	10940	0	8	0	1	0	10940						2.59981e-07									1.00202e-07
_675597		0		RFL-6	1	7/18/2018	3	1000	0	500	375	0	0	1900	10940	0	8	1	0	0	1900						2.59981e-07									1.00202e-07
_675598	0	1	0	RFL-6	1	7/18/2018	3	1000	1000	500	351	0	0	1900	10940	1	8	0	0	0	8000			8.57143e+06	8.57143e+06	4.28571e+09	2.33333e-07		2.59458				2.22393e+07	2.22393e+07	1.11196e+10	8.99311e-08
_675598	2	1	0.0333333	RFL-6	1	7/18/2018	3	1000	0	500	351	1	0	544	19140	0	13	0	0	0	14640	156857	2.35286e-09				2.33333e-07	0.0366	1.26129	18465.3	197843	2.96764e-09				8.99311e-08	0.0177922
_675598	7.5	1	0.125	RFL-6	1	7/18/2018	3	1000	0	500	351	1	0	544	19140	0	13	0	0	0	5180	55500	8.325e-10				2.33333e-07	0.01295	1.26129	6533.5	70001.7	1.05003e-09				8.99311e-08	0.00629533
_675598	15	1	0.25	RFL-6	1	7/18/2018	3	1000	0	500	351	1	0	544	19140	0	13	0	0	0	3080	33000	4.95e-10				2.33333e-07	0.0077	1.26129	3884.78	41622.7	6.2434e-10				8.99311e-08	0.00374317
_675598	30	1	0.541667	RFL-6	1	7/18/2018	3	1000	0	500	351	1	0	544	19140	0	13	0	0	0	1572	16842.9	2.52643e-10				2.33333e-07	0.00393	1.26129	1982.75	21243.8	3.18657e-10				8.99311e-08	0.00191048
_675598	60	1	1	RFL-6	1	7/18/2018	3	1000	0	500	351	1	0	544	19140	0	13	0	0	0	950	10178.6	1.52679e-10				2.33333e-07	0.002375	1.26129	1198.23	12838.2	1.92572e-10				8.99311e-08	0.00115455
_675598	120	1	2.01667	RFL-6	1	7/18/2018	3	1000	0	500	351	1	0	544	19140	0	13	0	0	0	388	4157.14	6.23571e-11				2.33333e-07	0.00097	1.26129	489.382	5243.37	7.86506e-11				8.99311e-08	0.000471542
_675598	240	1	4.30833	RFL-6	1	7/18/2018	3	1000	0	500	351	1	0	544	19140	0	13	0	0	0	168	1800	2.7e-11				2.33333e-07	0.00042	1.26129	211.897	2270.33	3.40549e-11				8.99311e-08	0.000204173
_675598	480	1	8.16667	RFL-6	1	7/18/2018	3	1000	0	500	351	1	0	544	19140	0	13	0	0	0	154	1650	2.475e-11				2.33333e-07	0.000385	1.26129	194.239	2081.13	3.1217e-11				8.99311e-08	0.000187159
_675598	960	1	17.6333	RFL-6	1	7/18/2018	3	1000	0	500	351	1	0	544	19140	0	13	0	0	0	48	514.286	7.71429e-12				2.33333e-07	0.00012	1.26129	60.5421	648.665	9.72997e-12				8.99311e-08	5.83351e-05
_675598	1440	1	28.5833	RFL-6	1	7/18/2018	3	1000	0	500	351	1	0	544	19140	0	13	0	0	0	28	300	4.5e-12				2.33333e-07	7e-05	1.26129	35.3162	378.388	5.67582e-12				8.99311e-08	3.40288e-05
_675598		0		RFL-6	1	7/18/2018	3	1000	0	500	351	1	1	544	19140	0	13	0	0	0	50						2.33333e-07		1.26129	63.0646	675.693					8.99311e-08	6.07658e-05
_675598		0		RFL-6	1	7/18/2018	3	1000	0	500	351	0	0	1082	31800	0	13	0	0	1	3.4						2.33333e-07									8.99311e-08
_675598		0		RFL-6	1	7/18/2018	3	1000	0	500	351	0	0	544	19140	0	13	0	1	0	19140						2.33333e-07									8.99311e-08
_675598		0		RFL-6	1	7/18/2018	3	1000	0	500	351	0	0	544	19140	0	13	1	0	0	544						2.33333e-07									8.99311e-08
_675598		0		RFL-6	1	7/18/2018	3	1000	0	500	351	0	0	1900	10940	0	8	0	1	0	10940						2.33333e-07									8.99311e-08
_675598		0		RFL-6	1	7/18/2018	3	1000	0	500	351	0	0	1900	10940	0	8	1	0	0	1900						2.33333e-07									8.99311e-08
_675599	0	1	0	RFL-6	1	7/18/2018	3	1000	1000	500	319	0	0	1202	27120	1	3	0	0	0	8880			9.51429e+06	9.51429e+06	4.75714e+09	2.1021e-07		0.90497				8.61014e+06	8.61014e+06	4.30507e+09	2.32284e-07
_675599	2	1	0.0333333	RFL-6	1	7/18/2018	3	1000	0	500	319	1	0	1174	29020	0	3	0	0	0	18880	202286	3.03429e-09				2.1021e-07	0.0425225	0.842311	15902.8	170388	2.55581e-09				2.32284e-07	0.0395784
_675599	7.5	1	0.125	RFL-6	1	7/18/2018	3	1000	0	500	319	1	0	1174	29020	0	3	0	0	0	7840	84000	1.26e-09				2.1021e-07	0.0176577	0.842311	6603.72	70754.1	1.06131e-09				2.32284e-07	0.0164351
_675599	15	1	0.25	RFL-6	1	7/18/2018	3	1000	0	500	319	1	0	1174	29020	0	3	0	0	0	3640	39000	5.85e-10				2.1021e-07	0.0081982	0.842311	3066.01	32850.1	4.92752e-10				2.32284e-07	0.00763057
_675599	30	1	0.508333	RFL-6	1	7/18/2018	3	1000	0	500	319	1	0	1174	29020	0	3	0	0	0	2016	21600	3.24e-10				2.1021e-07	0.00454054	0.842311	1698.1	18193.9	2.72909e-10				2.32284e-07	0.00422616
_675599	60	1	1	RFL-6	1	7/18/2018	3	1000	0	500	319	1	0	1174	29020	0	3	0	0	0	1166	12492.9	1.87393e-10				2.1021e-07	0.00262613	0.842311	982.135	10522.9	1.57843e-10				2.32284e-07	0.0024443
_675599	120	1	2	RFL-6	1	7/18/2018	3	1000	0	500	319	1	0	1174	29020	0	3	0	0	0	462	4950	7.425e-11				2.1021e-07	0.00104054	0.842311	389.148	4169.44	6.25416e-11				2.32284e-07	0.000968496
_675599	240	1	4	RFL-6	1	7/18/2018	3	1000	0	500	319	1	0	1174	29020	0	3	0	0	0	394	4221.43	6.33214e-11				2.1021e-07	0.000887387	0.842311	331.871	3555.76	5.33364e-11				2.32284e-07	0.000825947
_675599	480	1	8.18333	RFL-6	1	7/18/2018	3	1000	0	500	319	1	0	1174	29020	0	3	0	0	0	102	1092.86	1.63929e-11				2.1021e-07	0.00022973	0.842311	85.9158	920.526	1.38079e-11				2.32284e-07	0.000213824
_675599	960	1	16.4333	RFL-6	1	7/18/2018	3	1000	0	500	319	1	0	1174	29020	0	3	0	0	0	34.2	366.429	5.49643e-12				2.1021e-07	7.7027e-05	0.842311	28.807	308.647	4.6297e-12				2.32284e-07	7.16938e-05
_675599	1440	1	27.425	RFL-6	1	7/18/2018	3	1000	0	500	319	1	0	1174	29020	0	3	0	0	0	22.4	240	3.6e-12				2.1021e-07	5.04505e-05	0.842311	18.8678	202.155	3.03232e-12				2.32284e-07	4.69574e-05
_675599		0		RFL-6	1	7/18/2018	3	1000	0	500	319	1	1	1174	29020	0	3	0	0	0	48						2.1021e-07		0.842311	40.4309	433.189					2.32284e-07	0.000100623
_675599		0		RFL-6	1	7/18/2018	3	1000	0	500	319	0	0	1174	29020	0	3	0	0	1	1.2						2.1021e-07									2.32284e-07
_675599		0		RFL-6	1	7/18/2018	3	1000	0	500	319	0	0	1174	29020	0	3	1	0	0	1174						2.1021e-07									2.32284e-07
_675599		0		RFL-6	1	7/18/2018	3	1000	0	500	319	0	0	1174	29020	0	3	0	1	0	29020						2.1021e-07									2.32284e-07
_675599		0		RFL-6	1	7/18/2018	3	1000	0	500	319	0	0	1202	27120	0	3	1	0	0	1202						2.1021e-07									2.32284e-07
_675599		0		RFL-6	1	7/18/2018	3	1000	0	500	319	0	0	1202	27120	0	3	0	1	0	27120						2.1021e-07									2.32284e-07
_675602	0	1	0	RFL-6	1	7/18/2018	3	1000	1000	500	357	0	0	1128	30200	1	4	0	0	0	10380			1.11214e+07	1.11214e+07	5.56071e+09	1.79833e-07		0.80679				8.97266e+06	8.97266e+06	4.48633e+09	2.22899e-07
_675602	2	1	0.0333333	RFL-6	1	7/18/2018	3	1000	0	500	357	1	0	1128	30200	0	4	0	0	0	16660	178500	2.6775e-09				1.79833e-07	0.0321002	0.80679	13441.1	144012	2.16018e-09				2.22899e-07	0.0321002
_675602	7.5	1	0.141667	RFL-6	1	7/18/2018	3	1000	0	500	357	1	0	1128	30200	0	4	0	0	0	6660	71357.1	1.07036e-09				1.79833e-07	0.0128324	0.80679	5373.22	57570.2	8.63553e-10				2.22899e-07	0.0128324
_675602	15	1	0.25	RFL-6	1	7/18/2018	3	1000	0	500	357	1	0	1128	30200	0	4	0	0	0	4440	47571.4	7.13571e-10				1.79833e-07	0.00855491	0.80679	3582.15	38380.2	5.75702e-10				2.22899e-07	0.00855491
_675602	30	1	0.508333	RFL-6	1	7/18/2018	3	1000	0	500	357	1	0	1128	30200	0	4	0	0	0	2060	22071.4	3.31071e-10				1.79833e-07	0.00396917	0.80679	1661.99	17807	2.67105e-10				2.22899e-07	0.00396917
_675602	60	1	1.04167	RFL-6	1	7/18/2018	3	1000	0	500	357	1	0	1128	30200	0	4	0	0	0	1130	12107.1	1.81607e-10				1.79833e-07	0.00217726	0.80679	911.673	9767.92	1.46519e-10				2.22899e-07	0.00217726
_675602	120	1	2	RFL-6	1	7/18/2018	3	1000	0	500	357	1	0	1128	30200	0	4	0	0	0	620	6642.86	9.96429e-11				1.79833e-07	0.00119461	0.80679	500.21	5359.39	8.03909e-11				2.22899e-07	0.00119461
_675602	240	1	4.48333	RFL-6	1	7/18/2018	3	1000	0	500	357	1	0	1128	30200	0	4	0	0	0	90	964.286	1.44643e-11				1.79833e-07	0.00017341	0.80679	72.6111	777.976	1.16696e-11				2.22899e-07	0.00017341
_675602	480	1	8.20833	RFL-6	1	7/18/2018	3	1000	0	500	357	1	0	1128	30200	0	4	0	0	0	32	342.857	5.14286e-12				1.79833e-07	6.1657e-05	0.80679	25.8173	276.614	4.14921e-12				2.22899e-07	6.1657e-05
_675602	960	1	19.6667	RFL-6	1	7/18/2018	3	1000	0	500	357	1	0	1128	30200	0	4	0	0	0	29940	320786	4.81179e-09				1.79833e-07	0.0576879	0.80679	24155.3	258807	3.8821e-09				2.22899e-07	0.0576879
_675602	1440	1	26.4667	RFL-6	1	7/18/2018	3	1000	0	500	357	1	0	1128	30200	0	4	0	0	0	1048	11228.6	1.68429e-10				1.79833e-07	0.00201927	0.80679	845.516	9059.1	1.35886e-10				2.22899e-07	0.00201927
_675602		0		RFL-6	1	7/18/2018	3	1000	0	500	357	1	1	1128	30200	0	4	0	0	0	122						1.79833e-07		0.80679	98.4284	1054.59					2.22899e-07	0.000235067
_675602		0		RFL-6	1	7/18/2018	3	1000	0	500	357	0	0	1128	30200	0	4	0	0	1	0						1.79833e-07									2.22899e-07
_675602		0		RFL-6	1	7/18/2018	3	1000	0	500	357	0	0	1128	30200	0	4	1	0	0	1128						1.79833e-07									2.22899e-07
_675602		0		RFL-6	1	7/18/2018	3	1000	0	500	357	0	0	1128	30200	0	4	0	1	0	30200						1.79833e-07									2.22899e-07
_675605	0	1	0	RFL-6	1	7/23/2018	5	1000	1000	500	378	0	0	704	12440	1	5	0	0	0	4720			5.05714e+06	5.05714e+06	2.52857e+09	3.9548e-07		1.99855				1.0107e+07	1.0107e+07	5.05348e+09	1.97883e-07
_675605	2	1	0.0333333	RFL-6	1	7/23/2018	5	1000	0	500	378	1	0	704	12440	0	5	0	0	0	9860	105643	1.58464e-09				3.9548e-07	0.0417797	1.99855	19705.7	211133	3.16699e-09				1.97883e-07	0.0417797
_675605	7.5	1	0.125	RFL-6	1	7/23/2018	5	1000	0	500	378	1	0	704	12440	0	5	0	0	0	4800	51428.6	7.71429e-10				3.9548e-07	0.020339	1.99855	9593.05	102783	1.54174e-09				1.97883e-07	0.020339
_675605	15	1	0.25	RFL-6	1	7/23/2018	5	1000	0	500	378	1	0	704	12440	0	5	0	0	0	2442	26164.3	3.92464e-10				3.9548e-07	0.0103475	1.99855	4880.46	52290.7	7.8436e-10				1.97883e-07	0.0103475
_675605	30	1	0.5	RFL-6	1	7/23/2018	5	1000	0	500	378	1	0	704	12440	0	5	0	0	0	1710	18321.4	2.74821e-10				3.9548e-07	0.00724576	1.99855	3417.52	36616.3	5.49245e-10				1.97883e-07	0.00724576
_675605	60	1	1	RFL-6	1	7/23/2018	5	1000	0	500	378	1	0	704	12440	0	5	0	0	0	1042	11164.3	1.67464e-10				3.9548e-07	0.00441525	1.99855	2082.49	22312.4	3.34686e-10				1.97883e-07	0.00441525
_675605	120	1	2	RFL-6	1	7/23/2018	5	1000	0	500	378	1	0	704	12440	0	5	0	0	0	508	5442.86	8.16429e-11				3.9548e-07	0.00215254	1.99855	1015.26	10877.8	1.63167e-10				1.97883e-07	0.00215254
_675605	240	1	4.15	RFL-6	1	7/23/2018	5	1000	0	500	378	1	0	704	12440	0	5	0	0	0	232	2485.71	3.72857e-11				3.9548e-07	0.000983051	1.99855	463.664	4967.83	7.45174e-11				1.97883e-07	0.000983051
_675605	480	1	8.1	RFL-6	1	7/23/2018	5	1000	0	500	378	1	0	704	12440	0	5	0	0	0	110	1178.57	1.76786e-11				3.9548e-07	0.000466102	1.99855	219.841	2355.44	3.53315e-11				1.97883e-07	0.000466102
_675605	960	1	16.0167	RFL-6	1	7/23/2018	5	1000	0	500	378	1	0	704	12440	0	5	0	0	0	30	321.429	4.82143e-12				3.9548e-07	0.000127119	1.99855	59.9565	642.392	9.63587e-12				1.97883e-07	0.000127119
_675605	1440	1	23.4583	RFL-6	1	7/23/2018	5	1000	0	500	378	1	0	704	12440	0	5	0	0	0	68	728.571	1.09286e-11				3.9548e-07	0.000288136	1.99855	135.901	1456.09	2.18413e-11				1.97883e-07	0.000288136
_675605		0		RFL-6	1	7/23/2018	5	1000	0	500	378	1	1	704	12440	0	5	0	0	0	54						3.9548e-07		1.99855	107.922	1156.3					1.97883e-07	0.000228814
_675605		0		RFL-6	1	7/23/2018	5	1000	0	500	378	0	0	704	12440	0	5	0	0	1	1.6						3.9548e-07									1.97883e-07
_675605		0		RFL-6	1	7/23/2018	5	1000	0	500	378	0	0	704	12440	0	5	1	0	0	704						3.9548e-07									1.97883e-07
_675605		0		RFL-6	1	7/23/2018	5	1000	0	500	378	0	0	704	12440	0	5	0	1	0	12440						3.9548e-07									1.97883e-07
_675603	0	1	0	RFL-6	1	7/23/2018	5	1000	1000	500	371	0	0	1128	30200	1	4	0	0	0	8020			8.59286e+06	8.59286e+06	4.29643e+09	2.32751e-07		0.80679				6.93263e+06	6.93263e+06	3.46632e+09	2.88491e-07
_675603	2	1	0.0333333	RFL-6	1	7/23/2018	5	1000	0	500	371	1	0	1128	30200	0	4	0	0	0	14940	160071	2.40107e-09				2.32751e-07	0.0372569	0.80679	12053.4	129144	1.93716e-09				2.88491e-07	0.0372569
_675603	7.5	1	0.125	RFL-6	1	7/23/2018	5	1000	0	500	371	1	0	1128	30200	0	4	0	0	0	7140	76500	1.1475e-09				2.32751e-07	0.0178055	0.80679	5760.48	61719.4	9.25792e-10				2.88491e-07	0.0178055
_675603	15	1	0.266667	RFL-6	1	7/23/2018	5	1000	0	500	371	1	0	1128	30200	0	4	0	0	0	3340	35785.7	5.36786e-10				2.32751e-07	0.00832918	0.80679	2694.68	28871.6	4.33073e-10				2.88491e-07	0.00832918
_675603	30	1	0.5	RFL-6	1	7/23/2018	5	1000	0	500	371	1	0	1128	30200	0	4	0	0	0	1792	19200	2.88e-10				2.32751e-07	0.00446883	0.80679	1445.77	15490.4	2.32356e-10				2.88491e-07	0.00446883
_675603	60	1	1.02083	RFL-6	1	7/23/2018	5	1000	0	500	371	1	0	1128	30200	0	4	0	0	0	816	8742.86	1.31143e-10				2.32751e-07	0.00203491	0.80679	658.341	7053.65	1.05805e-10				2.88491e-07	0.00203491
_675603	120	1	2	RFL-6	1	7/23/2018	5	1000	0	500	371	1	0	1128	30200	0	4	0	0	0	444	4757.14	7.13571e-11				2.32751e-07	0.00110723	0.80679	358.215	3838.02	5.75702e-11				2.88491e-07	0.00110723
_675603	240	1	3.98333	RFL-6	1	7/23/2018	5	1000	0	500	371	1	0	1128	30200	0	4	0	0	0	284	3042.86	4.56429e-11				2.32751e-07	0.000708229	0.80679	229.128	2454.95	3.68242e-11				2.88491e-07	0.000708229
_675603	480	1	8	RFL-6	1	7/23/2018	5	1000	0	500	371	1	0	1128	30200	0	4	0	0	0	88	942.857	1.41429e-11				2.32751e-07	0.000219451	0.80679	70.9975	760.688	1.14103e-11				2.88491e-07	0.000219451
_675603	960	1	17.7583	RFL-6	1	7/23/2018	5	1000	0	500	371	1	0	1128	30200	0	4	0	0	0	456	4885.71	7.32857e-11				2.32751e-07	0.00113716	0.80679	367.896	3941.75	5.91262e-11				2.88491e-07	0.00113716
_675603	1440	1	24.15	RFL-6	1	7/23/2018	5	1000	0	500	371	1	0	1128	30200	0	4	0	0	0	12.8	137.143	2.05714e-12				2.32751e-07	3.19202e-05	0.80679	10.3269	110.645	1.65968e-12				2.88491e-07	3.19202e-05
_675603		0		RFL-6	1	7/23/2018	5	1000	0	500	371	1	1	1128	30200	0	4	0	0	0	15						2.32751e-07		0.80679	12.1019	129.663					2.88491e-07	3.74065e-05
_675603		0		RFL-6	1	7/23/2018	5	1000	0	500	371	0	0	1128	30200	0	4	0	0	1	0						2.32751e-07									2.88491e-07
_675603		0		RFL-6	1	7/23/2018	5	1000	0	500	371	0	0	1128	30200	0	4	1	0	0	1128						2.32751e-07									2.88491e-07
_675603		0		RFL-6	1	7/23/2018	5	1000	0	500	371	0	0	1128	30200	0	4	0	1	0	30200						2.32751e-07									2.88491e-07
_675604	0	1	0	RFL-6	1	7/23/2018	5	1000	1000	500	368	0	0	838	38000	1	13	0	0	0	7600			8.14286e+06	8.14286e+06	4.07143e+09	2.45614e-07		0.631155				5.13941e+06	5.13941e+06	2.5697e+09	3.8915e-07
_675604	2	1	0.0333333	RFL-6	1	7/23/2018	5	1000	0	500	368	1	0	838	38000	0	13	0	0	0	16020	171643	2.57464e-09				2.45614e-07	0.0421579	0.631155	10111.1	108333	1.625e-09				3.8915e-07	0.0421579
_675604	7.5	1	0.125	RFL-6	1	7/23/2018	5	1000	0	500	368	1	0	838	38000	0	13	0	0	0	7560	81000	1.215e-09				2.45614e-07	0.0198947	0.631155	4771.54	51123.6	7.66854e-10				3.8915e-07	0.0198947
_675604	15	1	0.254167	RFL-6	1	7/23/2018	5	1000	0	500	368	1	0	838	38000	0	13	0	0	0	3260	34928.6	5.23929e-10				2.45614e-07	0.00857895	0.631155	2057.57	22045.4	3.3068e-10				3.8915e-07	0.00857895
_675604	30	1	0.5	RFL-6	1	7/23/2018	5	1000	0	500	368	1	0	838	38000	0	13	0	0	0	982	10521.4	1.57821e-10				2.45614e-07	0.00258421	0.631155	619.795	6640.66	9.96099e-11				3.8915e-07	0.00258421
_675604	60	1	1	RFL-6	1	7/23/2018	5	1000	0	500	368	1	0	838	38000	0	13	0	0	0	916	9814.29	1.47214e-10				2.45614e-07	0.00241053	0.631155	578.138	6194.34	9.29151e-11				3.8915e-07	0.00241053
_675604	120	1	2	RFL-6	1	7/23/2018	5	1000	0	500	368	1	0	838	38000	0	13	0	0	0	400	4285.71	6.42857e-11				2.45614e-07	0.00105263	0.631155	252.462	2704.95	4.05743e-11				3.8915e-07	0.00105263
_675604	240	1	4.1	RFL-6	1	7/23/2018	5	1000	0	500	368	1	0	838	38000	0	13	0	0	0	208	2228.57	3.34286e-11				2.45614e-07	0.000547368	0.631155	131.28	1406.58	2.10986e-11				3.8915e-07	0.000547368
_675604	480	1	8.025	RFL-6	1	7/23/2018	5	1000	0	500	368	1	0	838	38000	0	13	0	0	0	40	428.571	6.42857e-12				2.45614e-07	0.000105263	0.631155	25.2462	270.495	4.05743e-12				3.8915e-07	0.000105263
_675604	960	1	16.7083	RFL-6	1	7/23/2018	5	1000	0	500	368	1	0	838	38000	0	13	0	0	0	22	235.714	3.53571e-12				2.45614e-07	5.78947e-05	0.631155	13.8854	148.772	2.23159e-12				3.8915e-07	5.78947e-05
_675604	1440	1	23.7583	RFL-6	1	7/23/2018	5	1000	0	500	368	1	0	838	38000	0	13	0	0	0	34	364.286	5.46429e-12				2.45614e-07	8.94737e-05	0.631155	21.4593	229.921	3.44881e-12				3.8915e-07	8.94737e-05
_675604		0		RFL-6	1	7/23/2018	5	1000	0	500	368	1	1	838	38000	0	13	0	0	0	42						2.45614e-07		0.631155	26.5085	284.02					3.8915e-07	0.000110526
_675604		0		RFL-6	1	7/23/2018	5	1000	0	500	368	0	0	838	38000	0	13	0	0	1	3.4						2.45614e-07									3.8915e-07
_675604		0		RFL-6	1	7/23/2018	5	1000	0	500	368	0	0	838	38000	0	13	1	0	0	838						2.45614e-07									3.8915e-07
_675604		0		RFL-6	1	7/23/2018	5	1000	0	500	368	0	0	838	38000	0	13	0	1	0	38000						2.45614e-07									3.8915e-07
_675606	0	1	0	RFL-6	1	7/23/2018	5	1000	1000	500	365	0	0	1362	29060	1	5	0	0	0	8320			8.91429e+06	8.91429e+06	4.45714e+09	2.24359e-07		0.846812				7.54872e+06	7.54872e+06	3.77436e+09	2.64945e-07
_675606	2	1	0.0333333	RFL-6	1	7/23/2018	5	1000	0	500	365	1	0	1362	29060	0	5	0	0	0	18880	202286	3.03429e-09				2.24359e-07	0.0453846	0.846812	15987.8	171298	2.56947e-09				2.64945e-07	0.0453846
_675606	7.5	1	0.125	RFL-6	1	7/23/2018	5	1000	0	500	365	1	0	1362	29060	0	5	0	0	0	8040	86142.9	1.29214e-09				2.24359e-07	0.0193269	0.846812	6808.37	72946.8	1.0942e-09				2.64945e-07	0.0193269
_675606	15	1	0.25	RFL-6	1	7/23/2018	5	1000	0	500	365	1	0	1362	29060	0	5	0	0	0	4560	48857.1	7.32857e-10				2.24359e-07	0.0109615	0.846812	3861.46	41372.8	6.20592e-10				2.64945e-07	0.0109615
_675606	30	1	0.5	RFL-6	1	7/23/2018	5	1000	0	500	365	1	0	1362	29060	0	5	0	0	0	2398	25692.9	3.85393e-10				2.24359e-07	0.00576442	0.846812	2030.66	21757	3.26355e-10				2.64945e-07	0.00576442
_675606	60	1	1	RFL-6	1	7/23/2018	5	1000	0	500	365	1	0	1362	29060	0	5	0	0	0	1052	11271.4	1.69071e-10				2.24359e-07	0.00252885	0.846812	890.846	9544.78	1.43172e-10				2.64945e-07	0.00252885
_675606	120	1	2	RFL-6	1	7/23/2018	5	1000	0	500	365	1	0	1362	29060	0	5	0	0	0	296	3171.43	4.75714e-11				2.24359e-07	0.000711538	0.846812	250.656	2685.6	4.02841e-11				2.64945e-07	0.000711538
_675606	240	1	4.06667	RFL-6	1	7/23/2018	5	1000	0	500	365	1	0	1362	29060	0	5	0	0	0	404	4328.57	6.49286e-11				2.24359e-07	0.000971154	0.846812	342.112	3665.49	5.49823e-11				2.64945e-07	0.000971154
_675606	480	1	8.15	RFL-6	1	7/23/2018	5	1000	0	500	365	1	0	1362	29060	0	5	0	0	0	82	878.571	1.31786e-11				2.24359e-07	0.000197115	0.846812	69.4386	743.985	1.11598e-11				2.64945e-07	0.000197115
_675606	960	1	16.5667	RFL-6	1	7/23/2018	5	1000	0	500	365	1	0	1362	29060	0	5	0	0	0	56	600	9e-12				2.24359e-07	0.000134615	0.846812	47.4215	508.087	7.62131e-12				2.64945e-07	0.000134615
_675606	1440	1	22.9667	RFL-6	1	7/23/2018	5	1000	0	500	365	1	0	1362	29060	0	5	0	0	0	44	471.429	7.07143e-12				2.24359e-07	0.000105769	0.846812	37.2597	399.211	5.98817e-12				2.64945e-07	0.000105769
_675606		0		RFL-6	1	7/23/2018	5	1000	0	500	365	1	1	1362	29060	0	5	0	0	0	46						2.24359e-07		0.846812	38.9534	417.357					2.64945e-07	0.000110577
_675606		0		RFL-6	1	7/23/2018	5	1000	0	500	365	0	0	1362	29060	0	5	0	0	1	1.6						2.24359e-07									2.64945e-07
_675606		0		RFL-6	1	7/23/2018	5	1000	0	500	365	0	0	1362	29060	0	5	1	0	0	1362						2.24359e-07									2.64945e-07
_675606		0		RFL-6	1	7/23/2018	5	1000	0	500	365	0	0	1362	29060	0	5	0	1	0	29060						2.24359e-07									2.64945e-07
_683002	0	1	0	RFL-6	1	8/29/2018	6	1000	1000	500	397	0	0	558	17960	1	14	0	0	0	4840			5.18571e+06	5.18571e+06	2.59286e+09	3.85675e-07		1.34783				6.98948e+06	6.98948e+06	3.49474e+09	2.86144e-07
_683002	2	1	0.0333333	RFL-6	1	8/29/2018	6	1000	0	500	397	1	0	1082	31800	0	13	0	0	0	10020	107357	1.61036e-09				3.85675e-07	0.041405	0.763559	7650.86	81973.5	1.2296e-09				2.86144e-07	0.0234563
_683002	7.5	1	0.133333	RFL-6	1	8/29/2018	6	1000	0	500	397	1	0	1082	31800	0	13	0	0	0	4520	48428.6	7.26429e-10				3.85675e-07	0.0186777	0.763559	3451.29	36978.1	5.54671e-10				2.86144e-07	0.0105811
_683002	30	1	0.516667	RFL-6	1	8/29/2018	6	1000	0	500	397	1	0	1082	31800	0	13	0	0	0	1596	17100	2.565e-10				3.85675e-07	0.00659504	0.763559	1218.64	13056.9	1.95853e-10				2.86144e-07	0.00373615
_683002	60	1	1	RFL-6	1	8/29/2018	6	1000	0	500	397	1	0	1082	31800	0	13	0	0	0	846	9064.29	1.35964e-10				3.85675e-07	0.00349587	0.763559	645.971	6921.12	1.03817e-10				2.86144e-07	0.00198044
_683002	120	1	2.00833	RFL-6	1	8/29/2018	6	1000	0	500	397	1	0	1082	31800	0	13	0	0	0	492	5271.43	7.90714e-11				3.85675e-07	0.00203306	0.763559	375.671	4025.05	6.03757e-11				2.86144e-07	0.00115174
_683002	240	1	4.025	RFL-6	1	8/29/2018	6	1000	0	500	397	1	0	1082	31800	0	13	0	0	0	246	2635.71	3.95357e-11				3.85675e-07	0.00101653	0.763559	187.835	2012.52	3.01878e-11				2.86144e-07	0.000575872
_683002	480	1	8.3	RFL-6	1	8/29/2018	6	1000	0	500	397	1	0	1082	31800	0	13	0	0	0	138	1478.57	2.21786e-11				3.85675e-07	0.000570248	0.763559	105.371	1128.98	1.69346e-11				2.86144e-07	0.00032305
_683002	960	1	17.2667	RFL-6	1	8/29/2018	6	1000	0	500	397	1	0	1082	31800	0	13	0	0	0	90	964.286	1.44643e-11				3.85675e-07	0.000371901	0.763559	68.7203	736.289	1.10443e-11				2.86144e-07	0.000210685
_683002	1440	1	25.0833	RFL-6	1	8/29/2018	6	1000	0	500	397	1	0	1082	31800	0	13	0	0	0	178	1907.14	2.86071e-11				3.85675e-07	0.000735537	0.763559	135.913	1456.22	2.18432e-11				2.86144e-07	0.000416688
_683002		0		RFL-6	1	8/29/2018	6	1000	0	500	397	1	1	1082	31800	0	13	0	0	0	96						3.85675e-07		0.763559	73.3016	785.375					2.86144e-07	0.000224731
_683002		0		RFL-6	1	8/29/2018	6	1000	0	500	397	0	0	838	38000	0	13	0	0	1	3.4						3.85675e-07									2.86144e-07
_683002		0		RFL-6	1	8/29/2018	6	1000	0	500	397	0	0	1082	31800	0	13	1	0	0	1082						3.85675e-07									2.86144e-07
_683002		0		RFL-6	1	8/29/2018	6	1000	0	500	397	0	0	1082	31800	0	13	0	1	0	31800						3.85675e-07									2.86144e-07
_683002		0		RFL-6	1	8/29/2018	6	1000	0	500	397	0	0	558	17960	0	14	1	0	0	558						3.85675e-07									2.86144e-07
_683002		0		RFL-6	1	8/29/2018	6	1000	0	500	397	0	0	558	17960	0	14	0	1	0	17960						3.85675e-07									2.86144e-07
_683003	0	1	0	RFL-6	1	8/29/2018	6	1000	1000	500	387	0	0	1280	14300	1	8	0	0	0	6180			6.62143e+06	6.62143e+06	3.31071e+09	3.0205e-07		1.80146				1.19282e+07	1.19282e+07	5.96412e+09	1.67669e-07
_683003	2	1	0.0333333	RFL-6	1	8/29/2018	6	1000	0	500	387	1	0	1026	28220	0	7	0	0	0	9980	106929	1.60393e-09				3.0205e-07	0.0322977	0.862506	8607.81	92226.6	1.3834e-09				1.67669e-07	0.0154636
_683003	7.5	1	0.120833	RFL-6	1	8/29/2018	6	1000	0	500	387	1	0	1026	28220	0	7	0	0	0	4840	51857.1	7.77857e-10				3.0205e-07	0.0156634	0.862506	4174.53	44727.1	6.70907e-10				1.67669e-07	0.00749937
_683003	15	1	0.245833	RFL-6	1	8/29/2018	6	1000	0	500	387	1	0	1026	28220	0	7	0	0	0	2680	28714.3	4.30714e-10				3.0205e-07	0.00867314	0.862506	2311.52	24766.3	3.71494e-10				1.67669e-07	0.00415254
_683003	30	1	0.504167	RFL-6	1	8/29/2018	6	1000	0	500	387	1	0	1026	28220	0	7	0	0	0	1674	17935.7	2.69036e-10				3.0205e-07	0.00541748	0.862506	1443.84	15469.7	2.32045e-10				1.67669e-07	0.00259379
_683003	60	1	0.995833	RFL-6	1	8/29/2018	6	1000	0	500	387	1	0	1026	28220	0	7	0	0	0	936	10028.6	1.50429e-10				3.0205e-07	0.00302913	0.862506	807.306	8649.71	1.29746e-10				1.67669e-07	0.00145029
_683003	120	1	1.99583	RFL-6	1	8/29/2018	6	1000	0	500	387	1	0	1026	28220	0	7	0	0	0	616	6600	9.9e-11				3.0205e-07	0.00199353	0.862506	531.304	5692.54	8.53881e-11				1.67669e-07	0.000954465
_683003	240	1	4.1125	RFL-6	1	8/29/2018	6	1000	0	500	387	1	0	1026	28220	0	7	0	0	0	196	2100	3.15e-11				3.0205e-07	0.000634304	0.862506	169.051	1811.26	2.7169e-11				1.67669e-07	0.000303693
_683003	480	1	8.12917	RFL-6	1	8/29/2018	6	1000	0	500	387	1	0	1556	37560	0	6	0	0	0	116	1242.86	1.86429e-11				3.0205e-07	0.000375405	0.651455	75.5688	809.666	1.2145e-11				1.67669e-07	0.000135756
_683003	960	1	16.6958	RFL-6	1	8/29/2018	6	1000	0	500	387	1	0	1556	37560	0	6	0	0	0	92	985.714	1.47857e-11				3.0205e-07	0.000297735	0.651455	59.9339	642.149	9.63223e-12				1.67669e-07	0.000107669
_683003	1440	1	24.4792	RFL-6	1	8/29/2018	6	1000	0	500	387	1	0	1556	37560	0	6	0	0	0	44	471.429	7.07143e-12				3.0205e-07	0.000142395	0.651455	28.664	307.115	4.60672e-12				1.67669e-07	5.14937e-05
_683003		0		RFL-6	1	8/29/2018	6	1000	0	500	387	1	1	1026	28220	0	7	0	0	0	52						3.0205e-07		0.862506	44.8503	480.539					1.67669e-07	8.05717e-05
_683003		0		RFL-6	1	8/29/2018	6	1000	0	500	387	0	0	1026	28220	0	7	0	0	1	6.2						3.0205e-07									1.67669e-07
_683003		0		RFL-6	1	8/29/2018	6	1000	0	500	387	0	0	1026	28220	0	7	1	0	0	1026						3.0205e-07									1.67669e-07
_683003		0		RFL-6	1	8/29/2018	6	1000	0	500	387	0	0	1026	28220	0	7	0	1	0	28220						3.0205e-07									1.67669e-07
_683003		0		RFL-6	1	8/29/2018	6	1000	0	500	387	0	0	1280	14300	0	8	1	0	0	1280						3.0205e-07									1.67669e-07
_683003		0		RFL-6	1	8/29/2018	6	1000	0	500	387	0	0	1280	14300	0	8	0	1	0	14300						3.0205e-07									1.67669e-07
_683003		0		RFL-6	1	8/29/2018	6	1000	0	500	387	0	0	1556	37560	0	6	0	0	1	0						3.0205e-07									1.67669e-07
_683003		0		RFL-6	1	8/29/2018	6	1000	0	500	387	0	0	1556	37560	0	6	1	0	0	1556						3.0205e-07									1.67669e-07
_683003		0		RFL-6	1	8/29/2018	6	1000	0	500	387	0	0	1556	37560	0	6	0	1	0	37560						3.0205e-07									1.67669e-07
_683004	0	1	0	RMC	2	8/29/2018	6	1000	1000	500	403	0	0	1176	30860	1	4	0	0	0	11340			1.215e+07	1.215e+07	6.075e+09	1.64609e-07		0.790156				9.6004e+06	9.6004e+06	4.8002e+09	2.08325e-07
_683004	2	1	0.0333333	RMC	2	8/29/2018	6	1000	0	500	403	1	0	1176	30860	0	4	0	0	0	17300	185357	2.78036e-09				1.64609e-07	0.0305115	0.790156	13669.7	146461	2.19692e-09				2.08325e-07	0.0305115
_683004	7.5	1	0.125	RMC	2	8/29/2018	6	1000	0	500	403	1	0	1176	30860	0	4	0	0	0	6000	64285.7	9.64286e-10				1.64609e-07	0.010582	0.790156	4740.94	50795.8	7.61936e-10				2.08325e-07	0.010582
_683004	15	1	0.258333	RMC	2	8/29/2018	6	1000	0	500	403	1	0	1176	30860	0	4	0	0	0	3280	35142.9	5.27143e-10				1.64609e-07	0.00578483	0.790156	2591.71	27768.4	4.16525e-10				2.08325e-07	0.00578483
_683004	30	1	0.508333	RMC	2	8/29/2018	6	1000	0	500	403	1	0	1176	30860	0	4	0	0	0	886	9492.86	1.42393e-10				1.64609e-07	0.00156261	0.790156	700.078	7500.84	1.12513e-10				2.08325e-07	0.00156261
_683004	60	1	1	RMC	2	8/29/2018	6	1000	0	500	403	1	0	1176	30860	0	4	0	0	0	254	2721.43	4.08214e-11				1.64609e-07	0.000447972	0.790156	200.7	2150.35	3.22553e-11				2.08325e-07	0.000447972
_683004	120	1	2.31667	RMC	2	8/29/2018	6	1000	0	500	403	1	0	1176	30860	0	4	0	0	0	226	2421.43	3.63214e-11				1.64609e-07	0.000398589	0.790156	178.575	1913.31	2.86996e-11				2.08325e-07	0.000398589
_683004	240	1	3.35	RMC	2	8/29/2018	6	1000	0	500	403	1	0	1176	30860	0	4	0	0	0	36	385.714	5.78571e-12				1.64609e-07	6.34921e-05	0.790156	28.4456	304.775	4.57162e-12				2.08325e-07	6.34921e-05
_683004	480	1	8.40833	RMC	2	8/29/2018	6	1000	0	500	403	1	0	1176	30860	0	4	0	0	0	158	1692.86	2.53929e-11				1.64609e-07	0.00027866	0.790156	124.845	1337.62	2.00643e-11				2.08325e-07	0.00027866
_683004	960	1	16.1	RMC	2	8/29/2018	6	1000	0	500	403	1	0	1176	30860	0	4	0	0	0	26	278.571	4.17857e-12				1.64609e-07	4.58554e-05	0.790156	20.5441	220.115	3.30172e-12				2.08325e-07	4.58554e-05
_683004	1440	1	23.8833	RMC	2	8/29/2018	6	1000	0	500	403	1	0	1176	30860	0	4	0	0	0	16.2	173.571	2.60357e-12				1.64609e-07	2.85714e-05	0.790156	12.8005	137.149	2.05723e-12				2.08325e-07	2.85714e-05
_683004		0		RMC	2	8/29/2018	6	1000	0	500	403	1	1	1176	30860	0	4	0	0	0	88						1.64609e-07		0.790156	69.5338	745.005					2.08325e-07	0.000155203
_683004		0		RMC	2	8/29/2018	6	1000	0	500	403	0	0	1176	30860	0	4	0	0	1	0						1.64609e-07									2.08325e-07
_683004		0		RMC	2	8/29/2018	6	1000	0	500	403	0	0	1176	30860	0	4	1	0	0	1176						1.64609e-07									2.08325e-07
_683004		0		RMC	2	8/29/2018	6	1000	0	500	403	0	0	1176	30860	0	4	0	1	0	30860						1.64609e-07									2.08325e-07
_683005	0	1	0	RMC	2	8/29/2018	6	1000	1000	500	384	0	0	572	19480	1	3	0	0	0	9780			1.04786e+07	1.04786e+07	5.23929e+09	1.90866e-07		1.24048				1.29985e+07	1.29985e+07	6.49923e+09	1.53864e-07
_683005	2	1	0.0333333	RMC	2	8/29/2018	6	1000	0	500	384	1	0	672	19380	0	3	0	0	0	15500	166071	2.49107e-09				1.90866e-07	0.0316973	1.25374	19433	208211	3.12316e-09				1.53864e-07	0.0320362
_683005	7.5	1	0.125	RMC	2	8/29/2018	6	1000	0	500	384	1	0	672	19380	0	3	0	0	0	4580	49071.4	7.36071e-10				1.90866e-07	0.00936605	1.25374	5742.14	61522.9	9.22843e-10				1.53864e-07	0.00946618
_683005	15	1	0.25	RMC	2	8/29/2018	6	1000	0	500	384	1	0	672	19380	0	3	0	0	0	1772	18985.7	2.84786e-10				1.90866e-07	0.00362372	1.25374	2221.63	23803.2	3.57048e-10				1.53864e-07	0.00366246
_683005	30	1	0.5	RMC	2	8/29/2018	6	1000	0	500	384	1	0	672	19380	0	3	0	0	0	376	4028.57	6.04286e-11				1.90866e-07	0.000768916	1.25374	471.407	5050.79	7.57618e-11				1.53864e-07	0.000777136
_683005	60	1	1	RMC	2	8/29/2018	6	1000	0	500	384	1	0	672	19380	0	3	0	0	0	124	1328.57	1.99286e-11				1.90866e-07	0.000253579	1.25374	155.464	1665.69	2.49853e-11				1.53864e-07	0.00025629
_683005	120	1	2	RMC	2	8/29/2018	6	1000	0	500	384	1	0	672	19380	0	3	0	0	0	62	664.286	9.96429e-12				1.90866e-07	0.000126789	1.25374	77.732	832.843	1.24926e-11				1.53864e-07	0.000128145
_683005	240	1	4	RMC	2	8/29/2018	6	1000	0	500	384	1	0	672	19380	0	3	0	0	0	25.4	272.143	4.08214e-12				1.90866e-07	5.19427e-05	1.25374	31.845	341.197	5.11795e-12				1.53864e-07	5.2498e-05
_683005	480	1	8.45833	RMC	2	8/29/2018	6	1000	0	500	384	1	0	672	19380	0	3	0	0	0	16.8	180	2.7e-12				1.90866e-07	3.43558e-05	1.25374	21.0629	225.674	3.3851e-12				1.53864e-07	3.47231e-05
_683005	960	1	18.9167	RMC	2	8/29/2018	6	1000	0	500	384	1	0	672	19380	0	3	0	0	0	13.8	147.857	2.21786e-12				1.90866e-07	2.82209e-05	1.25374	17.3016	185.375	2.78062e-12				1.53864e-07	2.85226e-05
_683005	1440	1	28.45	RMC	2	8/29/2018	6	1000	0	500	384	1	0	672	19380	0	3	0	0	0	10.6	113.571	1.70357e-12				1.90866e-07	2.16769e-05	1.25374	13.2897	142.389	2.13584e-12				1.53864e-07	2.19086e-05
_683005		0		RMC	2	8/29/2018	6	1000	0	500	384	1	1	672	19380	0	3	0	0	0	9						1.90866e-07		1.25374	11.2837	120.897					1.53864e-07	1.86017e-05
_683005		0		RMC	2	8/29/2018	6	1000	0	500	384	0	0	672	19380	0	3	0	0	1	1.4						1.90866e-07									1.53864e-07
_683005		0		RMC	2	8/29/2018	6	1000	0	500	384	0	0	672	19380	0	3	1	0	0	672						1.90866e-07									1.53864e-07
_683005		0		RMC	2	8/29/2018	6	1000	0	500	384	0	0	672	19380	0	3	0	1	0	19380						1.90866e-07									1.53864e-07
_683005		0		RMC	2	8/29/2018	6	1000	0	500	384	0	0	572	19480	0	3	1	0	0	572						1.90866e-07									1.53864e-07
_683005		0		RMC	2	8/29/2018	6	1000	0	500	384	0	0	572	19480	0	3	0	1	0	19480						1.90866e-07									1.53864e-07
_683007	0	1	0	RMC	2	9/6/2018	7	1000	1000	500	389	0	0	982	27280	1	4	0	0	0	3400			3.64286e+06	3.64286e+06	1.82143e+09	5.4902e-07		0.891893				3.24904e+06	3.24904e+06	1.62452e+09	6.15567e-07
_683007	2	1	0.0333333	RMC	2	9/6/2018	7	1000	0	500	389	1	0	982	27280	0	4	0	0	0	3160	33857.1	5.07857e-10				5.4902e-07	0.0185882	0.891893	2818.38	30196.9	4.52954e-10				6.15567e-07	0.0185882
_683007	7.5	1	0.125	RMC	2	9/6/2018	7	1000	0	500	389	1	0	982	27280	0	4	0	0	0	2360	25285.7	3.79286e-10				5.4902e-07	0.0138824	0.891893	2104.87	22552.1	3.38282e-10				6.15567e-07	0.0138824
_683007	15	1	0.25	RMC	2	9/6/2018	7	1000	0	500	389	1	0	982	27280	0	4	0	0	0	958	10264.3	1.53964e-10				5.4902e-07	0.00563529	0.891893	854.433	9154.64	1.3732e-10				6.15567e-07	0.00563529
_683007	30	1	0.5	RMC	2	9/6/2018	7	1000	0	500	389	1	0	982	27280	0	4	0	0	0	192	2057.14	3.08571e-11				5.4902e-07	0.00112941	0.891893	171.243	1834.75	2.75213e-11				6.15567e-07	0.00112941
_683007	60	1	1.00833	RMC	2	9/6/2018	7	1000	0	500	389	1	0	982	27280	0	4	0	0	0	72	771.429	1.15714e-11				5.4902e-07	0.000423529	0.891893	64.2163	688.032	1.03205e-11				6.15567e-07	0.000423529
_683007	120	1	2	RMC	2	9/6/2018	7	1000	0	500	389	1	0	982	27280	0	4	0	0	0	36	385.714	5.78571e-12				5.4902e-07	0.000211765	0.891893	32.1081	344.016	5.16024e-12				6.15567e-07	0.000211765
_683007	240	1	4.06667	RMC	2	9/6/2018	7	1000	0	500	389	1	0	982	27280	0	4	0	0	0	106	1135.71	1.70357e-11				5.4902e-07	0.000623529	0.891893	94.5406	1012.94	1.5194e-11				6.15567e-07	0.000623529
_683007	480	1	8.04167	RMC	2	9/6/2018	7	1000	0	500	389	1	0	982	27280	0	4	0	0	0	10.2	109.286	1.63929e-12				5.4902e-07	6e-05	0.891893	9.09731	97.4712	1.46207e-12				6.15567e-07	6e-05
_683007	960	1	18.3	RMC	2	9/6/2018	7	1000	0	500	389	1	0	982	27280	0	4	0	0	0	42	450	6.75e-12				5.4902e-07	0.000247059	0.891893	37.4595	401.352	6.02028e-12				6.15567e-07	0.000247059
_683007	1440	1	27.85	RMC	2	9/6/2018	7	1000	0	500	389	1	0	982	27280	0	4	0	0	0	22	235.714	3.53571e-12				5.4902e-07	0.000129412	0.891893	19.6216	210.232	3.15348e-12				6.15567e-07	0.000129412
_683007		0		RMC	2	9/6/2018	7	1000	0	500	389	1	1	982	27280	0	4	0	0	0	98						5.4902e-07		0.891893	87.4055	936.488					6.15567e-07	0.000576471
_683007		0		RMC	2	9/6/2018	7	1000	0	500	389	0	0	982	27280	0	4	0	0	1	0						5.4902e-07									6.15567e-07
_683007		0		RMC	2	9/6/2018	7	1000	0	500	389	0	0	982	27280	0	4	1	0	0	982						5.4902e-07									6.15567e-07
_683007		0		RMC	2	9/6/2018	7	1000	0	500	389	0	0	982	27280	0	4	0	1	0	27280						5.4902e-07									6.15567e-07
_683008	0	1	0	RMC	2	9/6/2018	7	1000	1000	500	406	0	0	1182	30540	1	5	0	0	0	2378			2.54786e+06	2.54786e+06	1.27393e+09	7.84973e-07		0.79893				2.03556e+06	2.03556e+06	1.01778e+09	9.8253e-07
_683008	2	1	0.0291667	RMC	2	9/6/2018	7	1000	0	500	406	1	0	1182	30540	0	5	0	0	0	3860	41357.1	6.20357e-10				7.84973e-07	0.0324643	0.79893	3083.87	33041.5	4.95622e-10				9.8253e-07	0.0324643
_683008	7.5	1	0.125	RMC	2	9/6/2018	7	1000	0	500	406	1	0	1182	30540	0	5	0	0	0	1456	15600	2.34e-10				7.84973e-07	0.0122456	0.79893	1163.24	12463.3	1.8695e-10				9.8253e-07	0.0122456
_683008	15	1	0.25	RMC	2	9/6/2018	7	1000	0	500	406	1	0	1182	30540	0	5	0	0	0	758	8121.43	1.21821e-10				7.84973e-07	0.00637511	0.79893	605.589	6488.46	9.73268e-11				9.8253e-07	0.00637511
_683008	30	1	0.5	RMC	2	9/6/2018	7	1000	0	500	406	1	0	1182	30540	0	5	0	0	0	238	2550	3.825e-11				7.84973e-07	0.00200168	0.79893	190.145	2037.27	3.05591e-11				9.8253e-07	0.00200168
_683008	60	1	1	RMC	2	9/6/2018	7	1000	0	500	406	1	0	1182	30540	0	5	0	0	0	1056	11314.3	1.69714e-10				7.84973e-07	0.00888141	0.79893	843.671	9039.33	1.3559e-10				9.8253e-07	0.00888141
_683008	120	1	2.03333	RMC	2	9/6/2018	7	1000	0	500	406	1	0	1182	30540	0	5	0	0	0	172	1842.86	2.76429e-11				7.84973e-07	0.00144659	0.79893	137.416	1472.31	2.20847e-11				9.8253e-07	0.00144659
_683008	240	1	4.08333	RMC	2	9/6/2018	7	1000	0	500	406	1	0	1182	30540	0	5	0	0	0	32	342.857	5.14286e-12				7.84973e-07	0.000269134	0.79893	25.5658	273.919	4.10879e-12				9.8253e-07	0.000269134
_683008	480	1	8.20833	RMC	2	9/6/2018	7	1000	0	500	406	1	0	1182	30540	0	5	0	0	0	158	1692.86	2.53929e-11				7.84973e-07	0.00132885	0.79893	126.231	1352.48	2.02871e-11				9.8253e-07	0.00132885
_683008	960	1	17.7167	RMC	2	9/6/2018	7	1000	0	500	406	1	0	1182	30540	0	5	0	0	0	16.2	173.571	2.60357e-12				7.84973e-07	0.000136249	0.79893	12.9427	138.671	2.08007e-12				9.8253e-07	0.000136249
_683008	1440	1	27.25	RMC	2	9/6/2018	7	1000	0	500	406	1	0	1182	30540	0	5	0	0	0	58	621.429	9.32143e-12				7.84973e-07	0.000487805	0.79893	46.338	496.478	7.44717e-12				9.8253e-07	0.000487805
_683008		0		RMC	2	9/6/2018	7	1000	0	500	406	1	1	1182	30540	0	5	0	0	0	32						7.84973e-07		0.79893	25.5658	273.919					9.8253e-07	0.000269134
_683008		0		RMC	2	9/6/2018	7	1000	0	500	406	0	0	1182	30540	0	5	0	0	1	1.6						7.84973e-07									9.8253e-07
_683008		0		RMC	2	9/6/2018	7	1000	0	500	406	0	0	1182	30540	0	5	1	0	0	1182						7.84973e-07									9.8253e-07
_683008		0		RMC	2	9/6/2018	7	1000	0	500	406	0	0	1182	30540	0	5	0	1	0	30540						7.84973e-07									9.8253e-07
_683009	0	1	0	RMC	2	9/6/2018	7	1000	1000	500	393	0	0	1018	29540	1	5	0	0	0	2414			2.58643e+06	2.58643e+06	1.29321e+09	7.73267e-07		0.822348				2.12694e+06	2.12694e+06	1.06347e+09	9.40316e-07
_683009	2	1	0.0333333	RMC	2	9/6/2018	7	1000	0	500	393	1	0	1018	29540	0	5	0	0	0	3440	36857.1	5.52857e-10				7.73267e-07	0.0285004	0.822348	2828.88	30309.4	4.54641e-10				9.40316e-07	0.0285004
_683009	7.5	1	0.125	RMC	2	9/6/2018	7	1000	0	500	393	1	0	1018	29540	0	5	0	0	0	1788	19157.1	2.87357e-10				7.73267e-07	0.0148136	0.822348	1470.36	15753.8	2.36307e-10				9.40316e-07	0.0148136
_683009	15	1	0.25	RMC	2	9/6/2018	7	1000	0	500	393	1	0	1018	29540	0	5	0	0	0	1040	11142.9	1.67143e-10				7.73267e-07	0.0086164	0.822348	855.242	9163.3	1.3745e-10				9.40316e-07	0.0086164
_683009	30	1	0.508333	RMC	2	9/6/2018	7	1000	0	500	393	1	0	1018	29540	0	5	0	0	0	282	3021.43	4.53214e-11				7.73267e-07	0.00233637	0.822348	231.902	2484.66	3.727e-11				9.40316e-07	0.00233637
_683009	60	1	1.01667	RMC	2	9/6/2018	7	1000	0	500	393	1	0	1018	29540	0	5	0	0	0	100	1071.43	1.60714e-11				7.73267e-07	0.0008285	0.822348	82.2348	881.087	1.32163e-11				9.40316e-07	0.0008285
_683009	120	1	2	RMC	2	9/6/2018	7	1000	0	500	393	1	0	1018	29540	0	5	0	0	0	490	5250	7.875e-11				7.73267e-07	0.00405965	0.822348	402.95	4317.33	6.47599e-11				9.40316e-07	0.00405965
_683009	240	1	4.04167	RMC	2	9/6/2018	7	1000	0	500	393	1	0	1018	29540	0	5	0	0	0	202	2164.29	3.24643e-11				7.73267e-07	0.00167357	0.822348	166.114	1779.8	2.66969e-11				9.40316e-07	0.00167357
_683009	480	1	8.225	RMC	2	9/6/2018	7	1000	0	500	393	1	0	1018	29540	0	5	0	0	0	242	2592.86	3.88929e-11				7.73267e-07	0.00200497	0.822348	199.008	2132.23	3.19835e-11				9.40316e-07	0.00200497
_683009	960	1	20.1833	RMC	2	9/6/2018	7	1000	0	500	393	1	0	1018	29540	0	5	0	0	0	108	1157.14	1.73571e-11				7.73267e-07	0.00089478	0.822348	88.8135	951.574	1.42736e-11				9.40316e-07	0.00089478
_683009	1440	1	26.0667	RMC	2	9/6/2018	7	1000	0	500	393	1	0	1018	29540	0	5	0	0	0	64	685.714	1.02857e-11				7.73267e-07	0.00053024	0.822348	52.6303	563.896	8.45843e-12				9.40316e-07	0.00053024
_683009		0		RMC	2	9/6/2018	7	1000	0	500	393	1	1	1018	29540	0	5	0	0	0	42						7.73267e-07		0.822348	34.5386	370.056					9.40316e-07	0.00034797
_683009		0		RMC	2	9/6/2018	7	1000	0	500	393	0	0	1018	29540	0	5	0	0	1	1.6						7.73267e-07									9.40316e-07
_683009		0		RMC	2	9/6/2018	7	1000	0	500	393	0	0	1018	29540	0	5	1	0	0	1018						7.73267e-07									9.40316e-07
_683009		0		RMC	2	9/6/2018	7	1000	0	500	393	0	0	1018	29540	0	5	0	1	0	29540						7.73267e-07									9.40316e-07
_683010	0	1	0	RMC	2	9/6/2018	7	1000	1000	500	423	0	0	966	24580	1	5	0	0	0	2082			2.23071e+06	2.23071e+06	1.11536e+09	8.96574e-07		0.993267				2.21569e+06	2.21569e+06	1.10785e+09	9.02652e-07
_683010	2	1	0.0333333	RMC	2	9/6/2018	7	1000	0	500	423	1	0	966	24580	0	5	0	0	0	3070	32892.9	4.93393e-10				8.96574e-07	0.0294909	0.993267	3049.33	32671.4	4.90071e-10				9.02652e-07	0.0294909
_683010	7.5	1	0.133333	RMC	2	9/6/2018	7	1000	0	500	423	1	0	966	24580	0	5	0	0	0	1304	13971.4	2.09571e-10				8.96574e-07	0.0125264	0.993267	1295.22	13877.4	2.0816e-10				9.02652e-07	0.0125264
_683010	15	1	0.25	RMC	2	9/6/2018	7	1000	0	500	423	1	0	966	24580	0	5	0	0	0	624	6685.71	1.00286e-10				8.96574e-07	0.00599424	0.993267	619.798	6640.7	9.96105e-11				9.02652e-07	0.00599424
_683010	30	1	0.5	RMC	2	9/6/2018	7	1000	0	500	423	1	0	966	24580	0	5	0	0	0	218	2335.71	3.50357e-11				8.96574e-07	0.00209414	0.993267	216.532	2319.99	3.47998e-11				9.02652e-07	0.00209414
_683010	60	1	1.00833	RMC	2	9/6/2018	7	1000	0	500	423	1	0	966	24580	0	5	0	0	0	268	2871.43	4.30714e-11				8.96574e-07	0.00257445	0.993267	266.195	2852.09	4.27814e-11				9.02652e-07	0.00257445
_683010	120	1	2	RMC	2	9/6/2018	7	1000	0	500	423	1	0	966	24580	0	5	0	0	0	120	1285.71	1.92857e-11				8.96574e-07	0.00115274	0.993267	119.192	1277.06	1.91559e-11				9.02652e-07	0.00115274
_683010	240	1	4.16667	RMC	2	9/6/2018	7	1000	0	500	423	1	0	966	24580	0	5	0	0	0	116	1242.86	1.86429e-11				8.96574e-07	0.00111431	0.993267	115.219	1234.49	1.85173e-11				9.02652e-07	0.00111431
_683010	480	1	8.06667	RMC	2	9/6/2018	7	1000	0	500	423	1	0	966	24580	0	5	0	0	0	52	557.143	8.35714e-12				8.96574e-07	0.00049952	0.993267	51.6499	553.391	8.30087e-12				9.02652e-07	0.00049952
_683010	960	1	19.5667	RMC	2	9/6/2018	7	1000	0	500	423	1	0	966	24580	0	5	0	0	0	32	342.857	5.14286e-12				8.96574e-07	0.000307397	0.993267	31.7845	340.549	5.10823e-12				9.02652e-07	0.000307397
_683010	1440	1	25.4583	RMC	2	9/6/2018	7	1000	0	500	423	1	0	966	24580	0	5	0	0	0	44	471.429	7.07143e-12				8.96574e-07	0.000422671	0.993267	43.7037	468.254	7.02381e-12				9.02652e-07	0.000422671
_683010		0		RMC	2	9/6/2018	7	1000	0	500	423	1	1	966	24580	0	5	0	0	0	23.8						8.96574e-07		0.993267	23.6397	253.283					9.02652e-07	0.000228626
_683010		0		RMC	2	9/6/2018	7	1000	0	500	423	0	0	966	24580	0	5	0	0	1	1.6						8.96574e-07									9.02652e-07
_683010		0		RMC	2	9/6/2018	7	1000	0	500	423	0	0	966	24580	0	5	1	0	0	966						8.96574e-07									9.02652e-07
_683010		0		RMC	2	9/6/2018	7	1000	0	500	423	0	0	966	24580	0	5	0	1	0	24580						8.96574e-07									9.02652e-07
_683011	0	1	0	RMC	2	9/6/2018	7	1000	1000	500	379	0	0	474	9760	1	14	0	0	0	1318			1.41214e+06	1.41214e+06	7.06071e+08	1.41629e-06		2.52585				3.56685e+06	3.56685e+06	1.78343e+09	5.60718e-07
_683011	2	1	0.0333333	RMC	2	9/6/2018	7	1000	0	500	379	1	0	946	17000	0	6	0	0	0	3360	36000	5.4e-10				1.41629e-06	0.0509863	1.46101	4908.98	52596.2	7.88944e-10				5.60718e-07	0.0294917
_683011	7.5	1	0.141667	RMC	2	9/6/2018	7	1000	0	500	379	1	0	946	17000	0	6	0	0	0	1762	18878.6	2.83179e-10				1.41629e-06	0.0267375	1.46101	2574.29	27581.7	4.13726e-10				5.60718e-07	0.0154656
_683011	15	1	0.25	RMC	2	9/6/2018	7	1000	0	500	379	1	0	946	17000	0	6	0	0	0	1154	12364.3	1.85464e-10				1.41629e-06	0.0175114	1.46101	1686	18064.3	2.70965e-10				5.60718e-07	0.010129
_683011	30	1	0.5	RMC	2	9/6/2018	7	1000	0	500	379	1	0	946	17000	0	6	0	0	0	522	5592.86	8.38929e-11				1.41629e-06	0.00792109	1.46101	762.645	8171.2	1.22568e-10				5.60718e-07	0.00458174
_683011	60	1	1	RMC	2	9/6/2018	7	1000	0	500	379	1	0	946	17000	0	6	0	0	0	136	1457.14	2.18571e-11				1.41629e-06	0.00206373	1.46101	198.697	2128.9	3.19334e-11				5.60718e-07	0.00119371
_683011	120	1	2.04167	RMC	2	9/6/2018	7	1000	0	500	379	1	0	946	17000	0	6	0	0	0	52	557.143	8.35714e-12				1.41629e-06	0.000789074	1.46101	75.9723	813.989	1.22098e-11				5.60718e-07	0.000456419
_683011	240	1	4.00833	RMC	2	9/6/2018	7	1000	0	500	379	1	0	946	17000	0	6	0	0	0	90	964.286	1.44643e-11				1.41629e-06	0.00136571	1.46101	131.491	1408.83	2.11324e-11				5.60718e-07	0.000789955
_683011	480	1	8.06667	RMC	2	9/6/2018	7	1000	0	500	379	1	0	946	17000	0	6	0	0	0	13.4	143.571	2.15357e-12				1.41629e-06	0.000203338	1.46101	19.5775	209.759	3.14638e-12				5.60718e-07	0.000117616
_683011	960	1	18.9583	RMC	2	9/6/2018	7	1000	0	500	379	1	0	946	17000	0	6	0	0	0	25.8	276.429	4.14643e-12				1.41629e-06	0.000391502	1.46101	37.694	403.864	6.05796e-12				5.60718e-07	0.000226454
_683011	1440	1	24.8333	RMC	2	9/6/2018	7	1000	0	500	379	1	0	946	17000	0	6	0	0	0	18.4	197.143	2.95714e-12				1.41629e-06	0.000279211	1.46101	26.8825	288.027	4.32041e-12				5.60718e-07	0.000161502
_683011		0		RMC	2	9/6/2018	7	1000	0	500	379	1	1	946	17000	0	6	0	0	0	0						1.41629e-06		1.46101	0	0					5.60718e-07	0
_683011		0		RMC	2	9/6/2018	7	1000	0	500	379	0	0	946	17000	0	6	0	0	1	0						1.41629e-06									5.60718e-07
_683011		0		RMC	2	9/6/2018	7	1000	0	500	379	0	0	946	17000	0	6	1	0	0	946						1.41629e-06									5.60718e-07
_683011		0		RMC	2	9/6/2018	7	1000	0	500	379	0	0	946	17000	0	6	0	1	0	17000						1.41629e-06									5.60718e-07
_683011		0		RMC	2	9/6/2018	7	1000	0	500	379	0	0	474	9760	0	14	1	0	0	474						1.41629e-06									5.60718e-07
_683011		0		RMC	2	9/6/2018	7	1000	0	500	379	0	0	474	9760	0	14	0	1	0	9760						1.41629e-06									5.60718e-07
_683012	0	1	0	RMC	2	9/26/2018	8	1000	1000	500	420	0	0	814	11580	1	8	0	0	0	1224			1.31143e+06	1.31143e+06	6.55714e+08	1.52505e-06		2.17862				2.8571e+06	2.8571e+06	1.42855e+09	7.0001e-07
_683012	2	1	0.0333333	RMC	2	9/26/2018	8	1000	0	500	420	1	0	1052	24380	0	6	0	0	0	2110	22607.1	3.39107e-10				1.52505e-06	0.0344771	1.00544	2121.49	22730.2	3.40953e-10				7.0001e-07	0.0159114
_683012	7.5	1	0.129167	RMC	2	9/26/2018	8	1000	0	500	420	1	0	1052	24380	0	6	0	0	0	1148	12300	1.845e-10				1.52505e-06	0.0187582	1.00544	1154.25	12367	1.85504e-10				7.0001e-07	0.008657
_683012	15	1	0.291667	RMC	2	9/26/2018	8	1000	0	500	420	1	0	1052	24380	0	6	0	0	0	430	4607.14	6.91071e-11				1.52505e-06	0.00702614	1.00544	432.341	4632.22	6.94834e-11				7.0001e-07	0.0032426
_683012	30	1	0.5	RMC	2	9/26/2018	8	1000	0	500	420	1	0	1052	24380	0	6	0	0	0	180	1928.57	2.89286e-11				1.52505e-06	0.00294118	1.00544	180.98	1939.07	2.90861e-11				7.0001e-07	0.00135737
_683012	60	1	1	RMC	2	9/26/2018	8	1000	0	500	420	1	0	1052	24380	0	6	0	0	0	132	1414.29	2.12143e-11				1.52505e-06	0.00215686	1.00544	132.719	1421.99	2.13298e-11				7.0001e-07	0.000995404
_683012	120	1	2	RMC	2	9/26/2018	8	1000	0	500	420	1	0	1052	24380	0	6	0	0	0	170	1821.43	2.73214e-11				1.52505e-06	0.00277778	1.00544	170.925	1831.34	2.74702e-11				7.0001e-07	0.00128196
_683012	240	1	4.04167	RMC	2	9/26/2018	8	1000	0	500	420	1	0	1052	24380	0	6	0	0	0	398	4264.29	6.39643e-11				1.52505e-06	0.00650327	1.00544	400.167	4287.5	6.43125e-11				7.0001e-07	0.00300129
_683012	480	1	8.3	RMC	2	9/26/2018	8	1000	0	500	420	1	0	1052	24380	0	6	0	0	0	98	1050	1.575e-11				1.52505e-06	0.00160131	1.00544	98.5335	1055.72	1.58357e-11				7.0001e-07	0.000739012
_683012	960	1	18.6	RMC	2	9/26/2018	8	1000	0	500	420	1	0	1052	24380	0	6	0	0	0	144	1542.86	2.31429e-11				1.52505e-06	0.00235294	1.00544	144.784	1551.26	2.32688e-11				7.0001e-07	0.0010859
_683012	1440	1	27.9667	RMC	2	9/26/2018	8	1000	0	500	420	1	0	1052	24380	0	6	0	0	0	42	450	6.75e-12				1.52505e-06	0.000686275	1.00544	42.2287	452.45	6.78675e-12				7.0001e-07	0.000316719
_683012		0		RMC	2	9/26/2018	8	1000	0	500	420	1	1	1052	24380	0	6	0	0	0	64						1.52505e-06		1.00544	64.3484	689.447					7.0001e-07	0.00048262
_683012		0		RMC	2	9/26/2018	8	1000	0	500	420	0	0	1052	24380	0	6	0	0	1	0						1.52505e-06									7.0001e-07
_683012		0		RMC	2	9/26/2018	8	1000	0	500	420	0	0	1052	24380	0	6	1	0	0	1052						1.52505e-06									7.0001e-07
_683012		0		RMC	2	9/26/2018	8	1000	0	500	420	0	0	1052	24380	0	6	0	1	0	24380						1.52505e-06									7.0001e-07
_683012		0		RMC	2	9/26/2018	8	1000	0	500	420	0	0	814	11580	0	8	1	0	0	814						1.52505e-06									7.0001e-07
_683012		0		RMC	2	9/26/2018	8	1000	0	500	420	0	0	814	11580	0	8	0	1	0	11580						1.52505e-06									7.0001e-07
_683013	0	1	0	RMC	2	9/26/2018	8	1000	1000	500	397	0	0	562	7500	1	7	0	0	0	22480			2.40857e+07	2.40857e+07	1.20429e+10	8.30368e-08		3.38066				8.14255e+07	8.14255e+07	4.07128e+10	2.45623e-08
_683013	2	1	0.0333333	RMC	2	9/26/2018	8	1000	0	500	397	1	0	906	18400	0	6	0	0	0	2054	22007.1	3.30107e-10				8.30368e-08	0.0018274	1.34075	2753.89	29506	4.4259e-10				2.45623e-08	0.000724735
_683013	7.5	1	0.125	RMC	2	9/26/2018	8	1000	0	500	397	1	0	906	18400	0	6	0	0	0	1108	11871.4	1.78071e-10				8.30368e-08	0.000985765	1.34075	1485.55	15916.6	2.38748e-10				2.45623e-08	0.000390948
_683013	15	1	0.275	RMC	2	9/26/2018	8	1000	0	500	397	1	0	906	18400	0	6	0	0	0	512	5485.71	8.22857e-11				8.30368e-08	0.000455516	1.34075	686.462	7354.95	1.10324e-10				2.45623e-08	0.000180655
_683013	30	1	0.5	RMC	2	9/26/2018	8	1000	0	500	397	1	0	906	18400	0	6	0	0	0	310	3321.43	4.98214e-11				8.30368e-08	0.000275801	1.34075	415.631	4453.19	6.67979e-11				2.45623e-08	0.000109381
_683013	60	1	1	RMC	2	9/26/2018	8	1000	0	500	397	1	0	906	18400	0	6	0	0	0	72	771.429	1.15714e-11				8.30368e-08	6.40569e-05	1.34075	96.5337	1034.29	1.55143e-11				2.45623e-08	2.54045e-05
_683013	120	1	2.25833	RMC	2	9/26/2018	8	1000	0	500	397	1	0	906	18400	0	6	0	0	0	44	471.429	7.07143e-12				8.30368e-08	3.91459e-05	1.34075	58.9928	632.066	9.48099e-12				2.45623e-08	1.5525e-05
_683013	240	1	4.25	RMC	2	9/26/2018	8	1000	0	500	397	1	0	906	18400	0	6	0	0	0	22.2	237.857	3.56786e-12				8.30368e-08	1.97509e-05	1.34075	29.7645	318.906	4.78359e-12				2.45623e-08	7.83307e-06
_683013	480	1	8	RMC	2	9/26/2018	8	1000	0	500	397	1	0	906	18400	0	6	0	0	0	42	450	6.75e-12				8.30368e-08	3.73665e-05	1.34075	56.3113	603.335	9.05003e-12				2.45623e-08	1.48193e-05
_683013	960	1	17.9833	RMC	2	9/26/2018	8	1000	0	500	397	1	0	906	18400	0	6	0	0	0	52	557.143	8.35714e-12				8.30368e-08	4.62633e-05	1.34075	69.7188	746.987	1.12048e-11				2.45623e-08	1.83477e-05
_683013	1440	1	27.45	RMC	2	9/26/2018	8	1000	0	500	397	1	0	906	18400	0	6	0	0	0	38	407.143	6.10714e-12				8.30368e-08	3.38078e-05	1.34075	50.9483	545.875	8.18812e-12				2.45623e-08	1.3408e-05
_683013		0		RMC	2	9/26/2018	8	1000	0	500	397	1	1	906	18400	0	6	0	0	0	186						8.30368e-08		1.34075	249.379	2671.91					2.45623e-08	6.56284e-05
_683013		0		RMC	2	9/26/2018	8	1000	0	500	397	0	0	906	18400	0	6	0	0	1	0						8.30368e-08									2.45623e-08
_683013		0		RMC	2	9/26/2018	8	1000	0	500	397	0	0	906	18400	0	6	1	0	0	906						8.30368e-08									2.45623e-08
_683013		0		RMC	2	9/26/2018	8	1000	0	500	397	0	0	906	18400	0	6	0	1	0	18400						8.30368e-08									2.45623e-08
_683013		0		RMC	2	9/26/2018	8	1000	0	500	397	0	0	562	7500	0	7	1	0	0	562						8.30368e-08									2.45623e-08
_683013		0		RMC	2	9/26/2018	8	1000	0	500	397	0	0	562	7500	0	7	0	1	0	7500						8.30368e-08									2.45623e-08

## Sheet: data_input
Animal_ID	Ideal_time_from_injection_min	Observed_Time_hours	Cell_line	Cell_line_number	EV_prep	Batch	DOSE_µg	Dose_volume__µl_	Weight__g__at_injection	Plasma	Dose_present	exosome_ug_per_uL_normalized
_669972	0	0	clone 9	0	6/18/2018	0	1000	500	313	0	1
_669972	2	0.0333333	clone 9	0	6/18/2018	0	0	500	313	1	0	0.0450144
_669972	7.5	0.125	clone 9	0	6/18/2018	0	0	500	313	1	0	0.0217697
_669972	15	0.25	clone 9	0	6/18/2018	0	0	500	313	1	0	0.00678461
_669972	30	0.516667	clone 9	0	6/18/2018	0	0	500	313	1	0	0.000926247
_669972	60	1	clone 9	0	6/18/2018	0	0	500	313	1	0	0.000298523
_669972	120	2	clone 9	0	6/18/2018	0	0	500	313	1	0	0.000102654
_669972	240	4.05	clone 9	0	6/18/2018	0	0	500	313	1	0	4.77872e-05
_669972	480	8.06667	clone 9	0	6/18/2018	0	0	500	313	1	0	3.18582e-05
_669972	960	16	clone 9	0	6/18/2018	0	0	500	313	1	0	3.65779e-05
_669972	1440	24.5333	clone 9	0	6/18/2018	0	0	500	313	1	0	1.53391e-05
_669973	0	0	clone 9	0	6/18/2018	0	1000	500	321	0	1
_669973	2	0.0333333	clone 9	0	6/18/2018	0	0	500	321	1	0	0.0476692
_669973	7.5	0.125	clone 9	0	6/18/2018	0	0	500	321	1	0	0.0233627
_669973	15	0.25	clone 9	0	6/18/2018	0	0	500	321	1	0	0.00625954
_669973	30	0.5	clone 9	0	6/18/2018	0	0	500	321	1	0	0.00104424
_669973	60	1	clone 9	0	6/18/2018	0	0	500	321	1	0	0.000285544
_669973	120	2.03333	clone 9	0	6/18/2018	0	0	500	321	1	0	0.000140412
_669973	240	4	clone 9	0	6/18/2018	0	0	500	321	1	0	8.08253e-05
_669973	480	8.08333	clone 9	0	6/18/2018	0	0	500	321	1	0	0.00019703
_669973	960	16.4	clone 9	0	6/18/2018	0	0	500	321	1	0	2.47786e-05
_669973	1440	24.15	clone 9	0	6/18/2018	0	0	500	321	1	0	2.83184e-05
_669974	0	0	clone 9	0	6/18/2018	0	920	460	337	0	1
_669974	2	0.0333333	clone 9	0	6/18/2018	0	0	460	337	1	0	0.0269953
_669974	7.5	0.125	clone 9	0	6/18/2018	0	0	460	337	1	0	0.0114559
_669974	15	0.266667	clone 9	0	6/18/2018	0	0	460	337	1	0	0.00360557
_669974	30	0.5	clone 9	0	6/18/2018	0	0	460	337	1	0	0.000693809
_669974	60	1	clone 9	0	6/18/2018	0	0	460	337	1	0	0.000199827
_669974	120	2.01667	clone 9	0	6/18/2018	0	0	460	337	1	0	0.000133425
_669974	240	4.1	clone 9	0	6/18/2018	0	0	460	337	1	0	7.26079e-05
_669974	480	8	clone 9	0	6/18/2018	0	0	460	337	1	0	0.00016073
_669974	960	16.3667	clone 9	0	6/18/2018	0	0	460	337	1	0	5.95757e-05
_669974	1440	24.1167	clone 9	0	6/18/2018	0	0	460	337	1	0	8.62022e-05
_669975	0	0	clone 9	0	6/25/2018	1	935	500	339	0	1
_669975	2	0.0333333	clone 9	0	6/25/2018	1	0	500	339	1	0	0.0262971
_669975	7.5	0.125	clone 9	0	6/25/2018	1	0	500	339	1	0	0.0117584
_669975	15	0.25	clone 9	0	6/25/2018	1	0	500	339	1	0	0.00337692
_669975	30	0.5	clone 9	0	6/25/2018	1	0	500	339	1	0	0.000758794
_669975	60	1.01667	clone 9	0	6/25/2018	1	0	500	339	1	0	0.000202731
_669975	120	2.10833	clone 9	0	6/25/2018	1	0	500	339	1	0	7.7617e-05
_669975	240	3.98333	clone 9	0	6/25/2018	1	0	500	339	1	0	4.28631e-05
_669975	480	8.06667	clone 9	0	6/25/2018	1	0	500	339	1	0	1.04262e-05
_669975	960	16.4	clone 9	0	6/25/2018	1	0	500	339	1	0	0.000144808
_669975	1440	24.0667	clone 9	0	6/25/2018	1	0	500	339	1	0	1.96939e-05
_669976	0	0	clone 9	0	6/25/2018	1	935	500	353	0	1
_669976	2	0.0333333	clone 9	0	6/25/2018	1	0	500	353	1	0	0.0230514
_669976	7.5	0.125	clone 9	0	6/25/2018	1	0	500	353	1	0	0.0120426
_669976	15	0.25	clone 9	0	6/25/2018	1	0	500	353	1	0	0.00365412
_669976	30	0.5	clone 9	0	6/25/2018	1	0	500	353	1	0	0.000667252
_669976	60	1	clone 9	0	6/25/2018	1	0	500	353	1	0	0.000267211
_669976	120	2.18333	clone 9	0	6/25/2018	1	0	500	353	1	0	0.000108538
_669976	240	4.1	clone 9	0	6/25/2018	1	0	500	353	1	0	7.70104e-05
_669976	480	8.08333	clone 9	0	6/25/2018	1	0	500	353	1	0	5.89207e-05
_669976	960	16.9167	clone 9	0	6/25/2018	1	0	500	353	1	0	5.01343e-05
_669976	1440	24.6583	clone 9	0	6/25/2018	1	0	500	353	1	0	5.89207e-05
_669978	0	0	clone 9	0	6/25/2018	1	935	500	350	0	1
_669978	2	0.0416667	clone 9	0	6/25/2018	1	0	500	350	1	0	0.0238356
_669978	7.5	0.133333	clone 9	0	6/25/2018	1	0	500	350	1	0	0.010372
_669978	15	0.283333	clone 9	0	6/25/2018	1	0	500	350	1	0	0.00217116
_669978	30	0.525	clone 9	0	6/25/2018	1	0	500	350	1	0	0.000504441
_669978	60	1.04167	clone 9	0	6/25/2018	1	0	500	350	1	0	0.000188207
_669978	120	2.35833	clone 9	0	6/25/2018	1	0	500	350	1	0	5.19191e-05
_669978	240	4.00833	clone 9	0	6/25/2018	1	0	500	350	1	0	4.60192e-05
_669978	480	8.36667	clone 9	0	6/25/2018	1	0	500	350	1	0	7.43387e-05
_669978	960	16.65	clone 9	0	6/25/2018	1	0	500	350	1	0	1.12098e-05
_669978	1440	24.1833	clone 9	0	6/25/2018	1	0	500	350	1	0	2.00597e-05
_672161	0	0	clone 9	0	7/1/2018	2	1000	500	376	0	1
_672161	2	0.0333333	clone 9	0	7/1/2018	2	0	500	376	1	0	0.0269272
_672161	7.5	0.125	clone 9	0	7/1/2018	2	0	500	376	1	0	0.0126716
_672161	15	0.25	clone 9	0	7/1/2018	2	0	500	376	1	0	0.00530625
_672161	30	0.5	clone 9	0	7/1/2018	2	0	500	376	1	0	0.00106224
_672161	60	1	clone 9	0	7/1/2018	2	0	500	376	1	0	0.000424698
_672161	120	2	clone 9	0	7/1/2018	2	0	500	376	1	0	0.000203934
_672161	240	4	clone 9	0	7/1/2018	2	0	500	376	1	0	7.52378e-05
_672161	480	8	clone 9	0	7/1/2018	2	0	500	376	1	0	3.2669e-05
_672161	960	16.1667	clone 9	0	7/1/2018	2	0	500	376	1	0	1.68295e-05
_672161	1440	24.4083	clone 9	0	7/1/2018	2	0	500	376	1	0	2.87092e-05
_672160	0	0	clone 9	0	7/1/2018	2	1000	500	406	0	1
_672160	2	0.0333333	clone 9	0	7/1/2018	2	0	500	406	1	0	0.0237842
_672160	7.5	0.125	clone 9	0	7/1/2018	2	0	500	406	1	0	0.0119593
_672160	15	0.25	clone 9	0	7/1/2018	2	0	500	406	1	0	0.00436104
_672160	30	0.508333	clone 9	0	7/1/2018	2	0	500	406	1	0	0.00152698
_672160	60	1	clone 9	0	7/1/2018	2	0	500	406	1	0	0.000514285
_672160	120	2.01667	clone 9	0	7/1/2018	2	0	500	406	1	0	0.000328605
_672160	240	4	clone 9	0	7/1/2018	2	0	500	406	1	0	0.000243095
_672160	480	8.025	clone 9	0	7/1/2018	2	0	500	406	1	0	0.00013926
_672160	960	16.2167	clone 9	0	7/1/2018	2	0	500	406	1	0	0.000134374
_672160	1440	25.4917	clone 9	0	7/1/2018	2	0	500	406	1	0	0.000219885
_672162	0	0	clone 9	0	7/1/2018	2	1000	500	355	0	1
_672162	2	0.0333333	clone 9	0	7/1/2018	2	0	500	355	1	0	0.0318482
_672162	7.5	0.125	clone 9	0	7/1/2018	2	0	500	355	1	0	0.0168646
_672162	15	0.25	clone 9	0	7/1/2018	2	0	500	355	1	0	0.00585396
_672162	30	0.5	clone 9	0	7/1/2018	2	0	500	355	1	0	0.00201078
_672162	60	1	clone 9	0	7/1/2018	2	0	500	355	1	0	0.000653504
_672162	120	2.00833	clone 9	0	7/1/2018	2	0	500	355	1	0	0.00022378
_672162	240	4	clone 9	0	7/1/2018	2	0	500	355	1	0	8.27014e-05
_672162	480	8	clone 9	0	7/1/2018	2	0	500	355	1	0	7.13503e-05
_672162	960	16.4417	clone 9	0	7/1/2018	2	0	500	355	1	0	2.75671e-05
_672162	1440	24.6667	clone 9	0	7/1/2018	2	0	500	355	1	0	0.000123241
_675596	0	0	clone 9	0	7/20/2018	4	1000	500	364	0	1
_675596	2	0.0416667	clone 9	0	7/20/2018	4	0	500	364	1	0	0.0223965
_675596	7.5	0.125	clone 9	0	7/20/2018	4	0	500	364	1	0	0.0136152
_675596	15	0.25	clone 9	0	7/20/2018	4	0	500	364	1	0	0.00493835
_675596	30	0.5	clone 9	0	7/20/2018	4	0	500	364	1	0	0.00154758
_675596	60	1	clone 9	0	7/20/2018	4	0	500	364	1	0	0.000735536
_675596	120	2	clone 9	0	7/20/2018	4	0	500	364	1	0	0.000238223
_675596	240	4.05	clone 9	0	7/20/2018	4	0	500	364	1	0	0.000191274
_675596	480	8	clone 9	0	7/20/2018	4	0	500	364	1	0	0.000575561
_675596	960	18.3333	clone 9	0	7/20/2018	4	0	500	364	1	0	4.52102e-05
_675596	1440	24.1167	clone 9	0	7/20/2018	4	0	500	364	1	0	2.60828e-05
_675597	0	0	RFL-6	1	7/18/2018	3	1000	500	375	0	1
_675597	2	0.0333333	RFL-6	1	7/18/2018	3	0	500	375	1	0	0.0206249
_675597	7.5	0.125	RFL-6	1	7/18/2018	3	0	500	375	1	0	0.00637148
_675597	15	0.25	RFL-6	1	7/18/2018	3	0	500	375	1	0	0.00348783
_675597	30	0.5	RFL-6	1	7/18/2018	3	0	500	375	1	0	0.00236184
_675597	60	1	RFL-6	1	7/18/2018	3	0	500	375	1	0	0.00133471
_675597	120	2	RFL-6	1	7/18/2018	3	0	500	375	1	0	0.000571236
_675597	240	4	RFL-6	1	7/18/2018	3	0	500	375	1	0	0.000414695
_675597	480	8.375	RFL-6	1	7/18/2018	3	0	500	375	1	0	0.000274633
_675597	960	18.8333	RFL-6	1	7/18/2018	3	0	500	375	1	0	0.00148851
_675597	1440	24.9417	RFL-6	1	7/18/2018	3	0	500	375	1	0	9.88677e-05
_675598	0	0	RFL-6	1	7/18/2018	3	1000	500	351	0	1
_675598	2	0.0333333	RFL-6	1	7/18/2018	3	0	500	351	1	0	0.0177922
_675598	7.5	0.125	RFL-6	1	7/18/2018	3	0	500	351	1	0	0.00629533
_675598	15	0.25	RFL-6	1	7/18/2018	3	0	500	351	1	0	0.00374317
_675598	30	0.541667	RFL-6	1	7/18/2018	3	0	500	351	1	0	0.00191048
_675598	60	1	RFL-6	1	7/18/2018	3	0	500	351	1	0	0.00115455
_675598	120	2.01667	RFL-6	1	7/18/2018	3	0	500	351	1	0	0.000471542
_675598	240	4.30833	RFL-6	1	7/18/2018	3	0	500	351	1	0	0.000204173
_675598	480	8.16667	RFL-6	1	7/18/2018	3	0	500	351	1	0	0.000187159
_675598	960	17.6333	RFL-6	1	7/18/2018	3	0	500	351	1	0	5.83351e-05
_675598	1440	28.5833	RFL-6	1	7/18/2018	3	0	500	351	1	0	3.40288e-05
_675599	0	0	RFL-6	1	7/18/2018	3	1000	500	319	0	1
_675599	2	0.0333333	RFL-6	1	7/18/2018	3	0	500	319	1	0	0.0395784
_675599	7.5	0.125	RFL-6	1	7/18/2018	3	0	500	319	1	0	0.0164351
_675599	15	0.25	RFL-6	1	7/18/2018	3	0	500	319	1	0	0.00763057
_675599	30	0.508333	RFL-6	1	7/18/2018	3	0	500	319	1	0	0.00422616
_675599	60	1	RFL-6	1	7/18/2018	3	0	500	319	1	0	0.0024443
_675599	120	2	RFL-6	1	7/18/2018	3	0	500	319	1	0	0.000968496
_675599	240	4	RFL-6	1	7/18/2018	3	0	500	319	1	0	0.000825947
_675599	480	8.18333	RFL-6	1	7/18/2018	3	0	500	319	1	0	0.000213824
_675599	960	16.4333	RFL-6	1	7/18/2018	3	0	500	319	1	0	7.16938e-05
_675599	1440	27.425	RFL-6	1	7/18/2018	3	0	500	319	1	0	4.69574e-05
_675602	0	0	RFL-6	1	7/18/2018	3	1000	500	357	0	1
_675602	2	0.0333333	RFL-6	1	7/18/2018	3	0	500	357	1	0	0.0321002
_675602	7.5	0.141667	RFL-6	1	7/18/2018	3	0	500	357	1	0	0.0128324
_675602	15	0.25	RFL-6	1	7/18/2018	3	0	500	357	1	0	0.00855491
_675602	30	0.508333	RFL-6	1	7/18/2018	3	0	500	357	1	0	0.00396917
_675602	60	1.04167	RFL-6	1	7/18/2018	3	0	500	357	1	0	0.00217726
_675602	120	2	RFL-6	1	7/18/2018	3	0	500	357	1	0	0.00119461
_675602	240	4.48333	RFL-6	1	7/18/2018	3	0	500	357	1	0	0.00017341
_675602	480	8.20833	RFL-6	1	7/18/2018	3	0	500	357	1	0	6.1657e-05
_675602	960	19.6667	RFL-6	1	7/18/2018	3	0	500	357	1	0	0.0576879
_675602	1440	26.4667	RFL-6	1	7/18/2018	3	0	500	357	1	0	0.00201927
_675605	0	0	RFL-6	1	7/23/2018	5	1000	500	378	0	1
_675605	2	0.0333333	RFL-6	1	7/23/2018	5	0	500	378	1	0	0.0417797
_675605	7.5	0.125	RFL-6	1	7/23/2018	5	0	500	378	1	0	0.020339
_675605	15	0.25	RFL-6	1	7/23/2018	5	0	500	378	1	0	0.0103475
_675605	30	0.5	RFL-6	1	7/23/2018	5	0	500	378	1	0	0.00724576
_675605	60	1	RFL-6	1	7/23/2018	5	0	500	378	1	0	0.00441525
_675605	120	2	RFL-6	1	7/23/2018	5	0	500	378	1	0	0.00215254
_675605	240	4.15	RFL-6	1	7/23/2018	5	0	500	378	1	0	0.000983051
_675605	480	8.1	RFL-6	1	7/23/2018	5	0	500	378	1	0	0.000466102
_675605	960	16.0167	RFL-6	1	7/23/2018	5	0	500	378	1	0	0.000127119
_675605	1440	23.4583	RFL-6	1	7/23/2018	5	0	500	378	1	0	0.000288136
_675603	0	0	RFL-6	1	7/23/2018	5	1000	500	371	0	1
_675603	2	0.0333333	RFL-6	1	7/23/2018	5	0	500	371	1	0	0.0372569
_675603	7.5	0.125	RFL-6	1	7/23/2018	5	0	500	371	1	0	0.0178055
_675603	15	0.266667	RFL-6	1	7/23/2018	5	0	500	371	1	0	0.00832918
_675603	30	0.5	RFL-6	1	7/23/2018	5	0	500	371	1	0	0.00446883
_675603	60	1.02083	RFL-6	1	7/23/2018	5	0	500	371	1	0	0.00203491
_675603	120	2	RFL-6	1	7/23/2018	5	0	500	371	1	0	0.00110723
_675603	240	3.98333	RFL-6	1	7/23/2018	5	0	500	371	1	0	0.000708229
_675603	480	8	RFL-6	1	7/23/2018	5	0	500	371	1	0	0.000219451
_675603	960	17.7583	RFL-6	1	7/23/2018	5	0	500	371	1	0	0.00113716
_675603	1440	24.15	RFL-6	1	7/23/2018	5	0	500	371	1	0	3.19202e-05
_675604	0	0	RFL-6	1	7/23/2018	5	1000	500	368	0	1
_675604	2	0.0333333	RFL-6	1	7/23/2018	5	0	500	368	1	0	0.0421579
_675604	7.5	0.125	RFL-6	1	7/23/2018	5	0	500	368	1	0	0.0198947
_675604	15	0.254167	RFL-6	1	7/23/2018	5	0	500	368	1	0	0.00857895
_675604	30	0.5	RFL-6	1	7/23/2018	5	0	500	368	1	0	0.00258421
_675604	60	1	RFL-6	1	7/23/2018	5	0	500	368	1	0	0.00241053
_675604	120	2	RFL-6	1	7/23/2018	5	0	500	368	1	0	0.00105263
_675604	240	4.1	RFL-6	1	7/23/2018	5	0	500	368	1	0	0.000547368
_675604	480	8.025	RFL-6	1	7/23/2018	5	0	500	368	1	0	0.000105263
_675604	960	16.7083	RFL-6	1	7/23/2018	5	0	500	368	1	0	5.78947e-05
_675604	1440	23.7583	RFL-6	1	7/23/2018	5	0	500	368	1	0	8.94737e-05
_675606	0	0	RFL-6	1	7/23/2018	5	1000	500	365	0	1
_675606	2	0.0333333	RFL-6	1	7/23/2018	5	0	500	365	1	0	0.0453846
_675606	7.5	0.125	RFL-6	1	7/23/2018	5	0	500	365	1	0	0.0193269
_675606	15	0.25	RFL-6	1	7/23/2018	5	0	500	365	1	0	0.0109615
_675606	30	0.5	RFL-6	1	7/23/2018	5	0	500	365	1	0	0.00576442
_675606	60	1	RFL-6	1	7/23/2018	5	0	500	365	1	0	0.00252885
_675606	120	2	RFL-6	1	7/23/2018	5	0	500	365	1	0	0.000711538
_675606	240	4.06667	RFL-6	1	7/23/2018	5	0	500	365	1	0	0.000971154
_675606	480	8.15	RFL-6	1	7/23/2018	5	0	500	365	1	0	0.000197115
_675606	960	16.5667	RFL-6	1	7/23/2018	5	0	500	365	1	0	0.000134615
_675606	1440	22.9667	RFL-6	1	7/23/2018	5	0	500	365	1	0	0.000105769
_683002	0	0	RFL-6	1	8/29/2018	6	1000	500	397	0	1
_683002	2	0.0333333	RFL-6	1	8/29/2018	6	0	500	397	1	0	0.0234563
_683002	7.5	0.133333	RFL-6	1	8/29/2018	6	0	500	397	1	0	0.0105811
_683002	30	0.516667	RFL-6	1	8/29/2018	6	0	500	397	1	0	0.00373615
_683002	60	1	RFL-6	1	8/29/2018	6	0	500	397	1	0	0.00198044
_683002	120	2.00833	RFL-6	1	8/29/2018	6	0	500	397	1	0	0.00115174
_683002	240	4.025	RFL-6	1	8/29/2018	6	0	500	397	1	0	0.000575872
_683002	480	8.3	RFL-6	1	8/29/2018	6	0	500	397	1	0	0.00032305
_683002	960	17.2667	RFL-6	1	8/29/2018	6	0	500	397	1	0	0.000210685
_683002	1440	25.0833	RFL-6	1	8/29/2018	6	0	500	397	1	0	0.000416688
_683003	0	0	RFL-6	1	8/29/2018	6	1000	500	387	0	1
_683003	2	0.0333333	RFL-6	1	8/29/2018	6	0	500	387	1	0	0.0154636
_683003	7.5	0.120833	RFL-6	1	8/29/2018	6	0	500	387	1	0	0.00749937
_683003	15	0.245833	RFL-6	1	8/29/2018	6	0	500	387	1	0	0.00415254
_683003	30	0.504167	RFL-6	1	8/29/2018	6	0	500	387	1	0	0.00259379
_683003	60	0.995833	RFL-6	1	8/29/2018	6	0	500	387	1	0	0.00145029
_683003	120	1.99583	RFL-6	1	8/29/2018	6	0	500	387	1	0	0.000954465
_683003	240	4.1125	RFL-6	1	8/29/2018	6	0	500	387	1	0	0.000303693
_683003	480	8.12917	RFL-6	1	8/29/2018	6	0	500	387	1	0	0.000135756
_683003	960	16.6958	RFL-6	1	8/29/2018	6	0	500	387	1	0	0.000107669
_683003	1440	24.4792	RFL-6	1	8/29/2018	6	0	500	387	1	0	5.14937e-05
_683004	0	0	RMC	2	8/29/2018	6	1000	500	403	0	1
_683004	2	0.0333333	RMC	2	8/29/2018	6	0	500	403	1	0	0.0305115
_683004	7.5	0.125	RMC	2	8/29/2018	6	0	500	403	1	0	0.010582
_683004	15	0.258333	RMC	2	8/29/2018	6	0	500	403	1	0	0.00578483
_683004	30	0.508333	RMC	2	8/29/2018	6	0	500	403	1	0	0.00156261
_683004	60	1	RMC	2	8/29/2018	6	0	500	403	1	0	0.000447972
_683004	120	2.31667	RMC	2	8/29/2018	6	0	500	403	1	0	0.000398589
_683004	240	3.35	RMC	2	8/29/2018	6	0	500	403	1	0	6.34921e-05
_683004	480	8.40833	RMC	2	8/29/2018	6	0	500	403	1	0	0.00027866
_683004	960	16.1	RMC	2	8/29/2018	6	0	500	403	1	0	4.58554e-05
_683004	1440	23.8833	RMC	2	8/29/2018	6	0	500	403	1	0	2.85714e-05
_683005	0	0	RMC	2	8/29/2018	6	1000	500	384	0	1
_683005	2	0.0333333	RMC	2	8/29/2018	6	0	500	384	1	0	0.0320362
_683005	7.5	0.125	RMC	2	8/29/2018	6	0	500	384	1	0	0.00946618
_683005	15	0.25	RMC	2	8/29/2018	6	0	500	384	1	0	0.00366246
_683005	30	0.5	RMC	2	8/29/2018	6	0	500	384	1	0	0.000777136
_683005	60	1	RMC	2	8/29/2018	6	0	500	384	1	0	0.00025629
_683005	120	2	RMC	2	8/29/2018	6	0	500	384	1	0	0.000128145
_683005	240	4	RMC	2	8/29/2018	6	0	500	384	1	0	5.2498e-05
_683005	480	8.45833	RMC	2	8/29/2018	6	0	500	384	1	0	3.47231e-05
_683005	960	18.9167	RMC	2	8/29/2018	6	0	500	384	1	0	2.85226e-05
_683005	1440	28.45	RMC	2	8/29/2018	6	0	500	384	1	0	2.19086e-05
_683007	0	0	RMC	2	9/6/2018	7	1000	500	389	0	1
_683007	2	0.0333333	RMC	2	9/6/2018	7	0	500	389	1	0	0.0185882
_683007	7.5	0.125	RMC	2	9/6/2018	7	0	500	389	1	0	0.0138824
_683007	15	0.25	RMC	2	9/6/2018	7	0	500	389	1	0	0.00563529
_683007	30	0.5	RMC	2	9/6/2018	7	0	500	389	1	0	0.00112941
_683007	60	1.00833	RMC	2	9/6/2018	7	0	500	389	1	0	0.000423529
_683007	120	2	RMC	2	9/6/2018	7	0	500	389	1	0	0.000211765
_683007	240	4.06667	RMC	2	9/6/2018	7	0	500	389	1	0	0.000623529
_683007	480	8.04167	RMC	2	9/6/2018	7	0	500	389	1	0	6e-05
_683007	960	18.3	RMC	2	9/6/2018	7	0	500	389	1	0	0.000247059
_683007	1440	27.85	RMC	2	9/6/2018	7	0	500	389	1	0	0.000129412
_683008	0	0	RMC	2	9/6/2018	7	1000	500	406	0	1
_683008	2	0.0291667	RMC	2	9/6/2018	7	0	500	406	1	0	0.0324643
_683008	7.5	0.125	RMC	2	9/6/2018	7	0	500	406	1	0	0.0122456
_683008	15	0.25	RMC	2	9/6/2018	7	0	500	406	1	0	0.00637511
_683008	30	0.5	RMC	2	9/6/2018	7	0	500	406	1	0	0.00200168
_683008	60	1	RMC	2	9/6/2018	7	0	500	406	1	0	0.00888141
_683008	120	2.03333	RMC	2	9/6/2018	7	0	500	406	1	0	0.00144659
_683008	240	4.08333	RMC	2	9/6/2018	7	0	500	406	1	0	0.000269134
_683008	480	8.20833	RMC	2	9/6/2018	7	0	500	406	1	0	0.00132885
_683008	960	17.7167	RMC	2	9/6/2018	7	0	500	406	1	0	0.000136249
_683008	1440	27.25	RMC	2	9/6/2018	7	0	500	406	1	0	0.000487805
_683009	0	0	RMC	2	9/6/2018	7	1000	500	393	0	1
_683009	2	0.0333333	RMC	2	9/6/2018	7	0	500	393	1	0	0.0285004
_683009	7.5	0.125	RMC	2	9/6/2018	7	0	500	393	1	0	0.0148136
_683009	15	0.25	RMC	2	9/6/2018	7	0	500	393	1	0	0.0086164
_683009	30	0.508333	RMC	2	9/6/2018	7	0	500	393	1	0	0.00233637
_683009	60	1.01667	RMC	2	9/6/2018	7	0	500	393	1	0	0.0008285
_683009	120	2	RMC	2	9/6/2018	7	0	500	393	1	0	0.00405965
_683009	240	4.04167	RMC	2	9/6/2018	7	0	500	393	1	0	0.00167357
_683009	480	8.225	RMC	2	9/6/2018	7	0	500	393	1	0	0.00200497
_683009	960	20.1833	RMC	2	9/6/2018	7	0	500	393	1	0	0.00089478
_683009	1440	26.0667	RMC	2	9/6/2018	7	0	500	393	1	0	0.00053024
_683010	0	0	RMC	2	9/6/2018	7	1000	500	423	0	1
_683010	2	0.0333333	RMC	2	9/6/2018	7	0	500	423	1	0	0.0294909
_683010	7.5	0.133333	RMC	2	9/6/2018	7	0	500	423	1	0	0.0125264
_683010	15	0.25	RMC	2	9/6/2018	7	0	500	423	1	0	0.00599424
_683010	30	0.5	RMC	2	9/6/2018	7	0	500	423	1	0	0.00209414
_683010	60	1.00833	RMC	2	9/6/2018	7	0	500	423	1	0	0.00257445
_683010	120	2	RMC	2	9/6/2018	7	0	500	423	1	0	0.00115274
_683010	240	4.16667	RMC	2	9/6/2018	7	0	500	423	1	0	0.00111431
_683010	480	8.06667	RMC	2	9/6/2018	7	0	500	423	1	0	0.00049952
_683010	960	19.5667	RMC	2	9/6/2018	7	0	500	423	1	0	0.000307397
_683010	1440	25.4583	RMC	2	9/6/2018	7	0	500	423	1	0	0.000422671
_683011	0	0	RMC	2	9/6/2018	7	1000	500	379	0	1
_683011	2	0.0333333	RMC	2	9/6/2018	7	0	500	379	1	0	0.0294917
_683011	7.5	0.141667	RMC	2	9/6/2018	7	0	500	379	1	0	0.0154656
_683011	15	0.25	RMC	2	9/6/2018	7	0	500	379	1	0	0.010129
_683011	30	0.5	RMC	2	9/6/2018	7	0	500	379	1	0	0.00458174
_683011	60	1	RMC	2	9/6/2018	7	0	500	379	1	0	0.00119371
_683011	120	2.04167	RMC	2	9/6/2018	7	0	500	379	1	0	0.000456419
_683011	240	4.00833	RMC	2	9/6/2018	7	0	500	379	1	0	0.000789955
_683011	480	8.06667	RMC	2	9/6/2018	7	0	500	379	1	0	0.000117616
_683011	960	18.9583	RMC	2	9/6/2018	7	0	500	379	1	0	0.000226454
_683011	1440	24.8333	RMC	2	9/6/2018	7	0	500	379	1	0	0.000161502
_683012	0	0	RMC	2	9/26/2018	8	1000	500	420	0	1
_683012	2	0.0333333	RMC	2	9/26/2018	8	0	500	420	1	0	0.0159114
_683012	7.5	0.129167	RMC	2	9/26/2018	8	0	500	420	1	0	0.008657
_683012	15	0.291667	RMC	2	9/26/2018	8	0	500	420	1	0	0.0032426
_683012	30	0.5	RMC	2	9/26/2018	8	0	500	420	1	0	0.00135737
_683012	60	1	RMC	2	9/26/2018	8	0	500	420	1	0	0.000995404
_683012	120	2	RMC	2	9/26/2018	8	0	500	420	1	0	0.00128196
_683012	240	4.04167	RMC	2	9/26/2018	8	0	500	420	1	0	0.00300129
_683012	480	8.3	RMC	2	9/26/2018	8	0	500	420	1	0	0.000739012
_683012	960	18.6	RMC	2	9/26/2018	8	0	500	420	1	0	0.0010859
_683012	1440	27.9667	RMC	2	9/26/2018	8	0	500	420	1	0	0.000316719
_683013	0	0	RMC	2	9/26/2018	8	1000	500	397	0	1
_683013	2	0.0333333	RMC	2	9/26/2018	8	0	500	397	1	0	0.000724735
_683013	7.5	0.125	RMC	2	9/26/2018	8	0	500	397	1	0	0.000390948
_683013	15	0.275	RMC	2	9/26/2018	8	0	500	397	1	0	0.000180655
_683013	30	0.5	RMC	2	9/26/2018	8	0	500	397	1	0	0.000109381
_683013	60	1	RMC	2	9/26/2018	8	0	500	397	1	0	2.54045e-05
_683013	120	2.25833	RMC	2	9/26/2018	8	0	500	397	1	0	1.5525e-05
_683013	240	4.25	RMC	2	9/26/2018	8	0	500	397	1	0	7.83307e-06
_683013	480	8	RMC	2	9/26/2018	8	0	500	397	1	0	1.48193e-05
_683013	960	17.9833	RMC	2	9/26/2018	8	0	500	397	1	0	1.83477e-05
_683013	1440	27.45	RMC	2	9/26/2018	8	0	500	397	1	0	1.3408e-05

## Sheet: halflife_AUC
Scenario	repl	id	Cell_line	V	V2	V3	Cl	Cl2	Cl3	dose	Half-life elimination	Compartment 2 Distribution half-life	Compartment 3 Distribution half-life	AUC
				uL	uL	uL	uL/hr	uL/hr	uL/hr	ug	hr	hr	min	ug*hr/mL
	0	_669972	clone 9	27678.9	4931030	16016.2	122247	79445.8	21221.7	1000	28.207	43.0222	31.3874	8.18016
	0	_669973	clone 9	27677.9	1691380	15957.5	110038	97404.7	21221.5	1000	10.9291	12.0361	31.2727	9.08777
	0	_669974	clone 9	27683.9	2931090	15966.4	100942	145800	21222.6	920	20.4269	13.9347	31.2885	9.11414
	0	_669975	clone 9	27684	4134650	15915.5	88968.4	159701	21223.6	935	32.5525	17.9455	31.1873	10.5093
	0	_669976	clone 9	27683.2	3700000	16002.2	120214	122823	21224.1	935	21.5859	20.8808	31.3565	7.7778
	0	_669978	clone 9	27684.5	2216130	15891.7	174500	95272.8	21224.9	935	8.97598	16.1232	31.1388	5.35817
	0	_672160	clone 9	27684.7	2618260	16006	53748.1	146287	21224.2	1000	34.3291	12.406	31.3638	18.6053
	0	_672161	clone 9	27682.2	3789000	16360.5	113955	74546.7	21223.2	1000	23.315	35.2307	32.0599	8.77539
	0	_672162	clone 9	27683.5	4526520	15942.6	61327.7	106310	21225.6	1000	51.6534	29.5132	31.2375	16.3058
	0	_675596	clone 9	27684.6	400752	15999.9	100128	143739	21223.3	1000	3.07666	1.93253	31.3531	9.98722
	0	_675597	RFL-6	27683.4	968136	89286.8	9448.8	200092	124333	1000	79.6015	3.35376	29.866	105.834
	0	_675598	RFL-6	27684.8	790630	88441.1	123747	83766.3	124347	1000	5.07903	6.54228	29.5798	8.081
	0	_675599	RFL-6	27682.1	8234790	92049.8	20743.1	61537.7	124311	1000	279.173	92.7549	30.7957	48.2088
	0	_675603	RFL-6	27683.8	1078660	88798.2	10260.4	98352.1	124310	1000	80.7385	7.60197	29.7081	97.4621
	0	_675604	RFL-6	27681.1	8083820	89989.8	24130.9	78908.4	124305	1000	235.583	71.0099	30.108	41.4406
	0	_675605	RFL-6	27682.6	2972040	88489.7	11694.7	54244.4	124320	1000	183.039	37.9774	29.6025	85.5088
	0	_675606	RFL-6	27681.8	5556220	89442.3	16619.5	62456.7	124305	1000	236.617	61.6632	29.9248	60.1703
	0	_683002	RFL-6	27684.8	2422550	89048.1	15084.1	105544	124332	1000	116.686	15.9098	29.7864	66.295
	0	_683003	RFL-6	27683.8	5970610	90290.3	33076.1	109480	124334	1000	127.593	37.8015	30.2015	30.2333
	0	_683004	RMC	27684.1	477348	17199.7	127419	105881	63175.4	1000	2.84089	3.12495	11.3227	7.84812
	0	_683005	RMC	27683.1	1085270	17366.6	201249	81854.8	63170	1000	3.89308	9.19008	11.4335	4.96897
	0	_683007	RMC	27684.2	1027240	17203.6	74887.7	158774	63173.1	1000	9.92342	4.48454	11.3257	13.3533
	0	_683008	RMC	27686.5	422728	17257.2	22695.9	49394.9	63182.3	1000	14.283	5.93204	11.3593	44.0608
	0	_683009	RMC	27683.4	265332	17316.8	22643.4	163290	63173.3	1000	9.49972	1.1263	11.4002	44.163
	0	_683010	RMC	27683	533762	17414.3	38382	142582	63174.3	1000	10.4537	2.59483	11.4642	26.0539
	0	_683011	RMC	27684.4	585915	17174.2	60536.3	90588.9	63177.1	1000	7.22243	4.48317	11.3056	16.519
	0	_683012	RMC	27683.3	402897	17323	26673.7	268222	63173.9	1000	11.6393	1.04118	11.4041	37.4901
	0	_683013	RMC	27678.2	6119660	17226.9	529594	271046	63174.3	1000	8.06835	15.6498	11.3408	1.88824

## Sheet: JMP_output
Half-life of elimination
Wilcoxon / Kruskal_Wallis Tests (Rank Sums)
Level	Count	Score Sum	Expected Score	Score Mean	(Mean-Mean0)/Std0
clone 9	10	139	145	13.9	-0.264
RFL-6	9	200	130.5	22.2222	3.394
RMC	9	67	130.5	7.4444	-3.099
	ChiSquare	DF	Prob>ChiSq
	14.6057	2	0.0007
Post_hoc test
Nonparametric Comparisons for all pairs using Steel-Dwass method - multiple comparison version of Tukey's Methods
q*	Alpha
2.3437	0.05
Level	- Level	Score Mean Difference	Std Err Dif	Z	p-Value	Hodges-Lehmann	Lower CL	Upper CL	Difference Plot
RFL-6	clone 9	7.49444	2.58557	2.89856	0.0105	107.438	47.049	225.688	++++++
RMC	clone 9	-6.22778	2.58557	-2.40866	0.0423	-13.87	-26.261	0.524	-
RMC	RFL-6	-7.33333	2.51661	-2.91397	0.01	-118.093	-231.69	-69.099	------
Compartment 2 Distribution half-life
Wilcoxon / Kruskal_Wallis Tests (Rank Sums)
Level	Count	Score Sum	Expected Score	Score Mean	(Mean-Mean0)/Std0
clone 9	10	170	145	17	1.175
RFL-6	9	172	130.5	19.1111	2.017
RMC	9	64	130.5	7.1111	-3.247
	ChiSquare	DF	Prob>ChiSq
	11.0131	2	0.0041
Post_hoc test
Nonparametric Comparisons for all pairs using Steel-Dwass method - multiple comparison version of Tukey's Methods
q*	Alpha
2.3437	0.05
Level	- Level	Score Mean Difference	Std Err Dif	Z	p-Value	Hodges-Lehmann	Lower CL	Upper CL	Difference Plot
RFL-6	clone 9	2.00556	2.58557	0.77567	0.718	11.2207	-13.6034	54.8867	++
RMC	RFL-6	-6.88889	2.51661	-2.73737	0.017	-31.8695	-67.8849	-0.7589	------
RMC	clone 9	-7.28333	2.58557	-2.81691	0.0134	-12.8509	-29.2987	-2.8461	---
Compartment 3 Distribution half-life
Wilcoxon / Kruskal_Wallis Tests (Rank Sums)
Level	Count	Score Sum	Expected Score	Score Mean	(Mean-Mean0)/Std0
clone 9	10	235	145	23.5	4.291
RFL-6	9	126	130.5	14	-0.197
RMC	9	45	130.5	5	-4.181
	ChiSquare	DF	Prob>ChiSq
	24.0074	2	<.0001
Post_hoc test
Nonparametric Comparisons for all pairs using Steel-Dwass method - multiple comparison version of Tukey's Methods
q*	Alpha
2.3437	0.05
Level	- Level	Score Mean Difference	Std Err Dif	Z	p-Value	Hodges-Lehmann	Lower CL	Upper CL	Difference Plot
RMC	RFL-6	-8.88889	2.51661	-3.53209	0.0012	-18.4808	-18.8607	-18.2542	-----------------------
RFL-6	clone 9	-9.39444	2.58557	-3.63341	0.0008	-1.4569	-1.754	-1.0793	--
RMC	clone 9	-9.39444	2.58557	-3.63341	0.0008	-19.9395	-20.0475	-19.8161	------------------------
AUC
Wilcoxon / Kruskal_Wallis Tests (Rank Sums)
Level	Count	Score Sum	Expected Score	Score Mean	(Mean-Mean0)/Std0
clone 9	10	94	145	9.4	-2.421
RFL-6	9	197	130.5	21.8889	3.247
RMC	9	115	130.5	12.7778	-0.738
	ChiSquare	DF	Prob>ChiSq
	11.4998	2	0.0032
Post_hoc test
Nonparametric Comparisons for all pairs using Steel-Dwass method - multiple comparison version of Tukey's Methods
q*	Alpha
2.3437	0.05
Level	- Level	Score Mean Difference	Std Err Dif	Z	p-Value	Hodges-Lehmann	Lower CL	Upper CL	Difference Plot
RFL-6	clone 9	7.70556	2.58557	2.98021	0.0081	50.0861	21.1192	88.3479	+++++++
RMC	clone 9	2.85	2.58557	1.10227	0.5126	7.4399	-5.252	33.6536	+
RMC	RFL-6	-6.44444	2.51661	-2.56076	0.0282	-40.2411	-79.7797	-3.112	------
Tests that the variances are equal
Level	Count	Std Dev	MeanAbsDif to Mean	MeanAbsDif to Median
clone 9	10	4.02241	2.86203	2.53426
RFL-6	9	32.1295	25.2583	25.2373
RMC	9	16.7092	14.334	13.7455
Test	F Ratio	DFNum	DFDen	Prob > F
O'Brien[.5]	5.7714	2	25	0.0087
Brown-Forsythe	8.9554	2	25	0.0012
Levene	10.0369	2	25	0.0006
Bartlett	12.2002	2	.	<.0001
Welch's Test - Welch anova testing means equal, allowing Std Devs Not equal
F Ratio	DFNum	DFDen	Prob > F
11.8185	2	11.337	0.0017
Test for normal distribution
Parameter Estimates
Type	Parameter	Estimate	Lower 95%	Upper 95%
Location	μ	10.3701	7.49266	13.2476
Dispersion	σ	4.02241	2.76675	7.34335
Measure
-2*LogLikelihood	55.2164
AICc	60.9307
BIC	59.8216
Goodness of fit test
Shapiro-Wilk W test - actual normal distribution test
Note: Ho = The data is from the Normal distribution. Small p-values reject Ho.
W		Prob<W
0.839222		0.0432

## Sheet: data_ddPCR
Animal_ID	Well	Ideal_time_from_injection	USE_FOR_PK	Injection_Date	Observed_Time_hours	Surgery_date	Weight_at_surgery	Cell_line	EV_prep	DOSE	Weight__g__at_injection	Plasma	Negative_control	STD_Low_value	STD_High_value	Dose_present	Plate	STD_Low	STD_High	water	ExptType	Concentration	CopiesPer20uLWell	TotalConfMax	TotalConfMin	PoissonConfMax	PoissonConfMin	Positives	Negatives	Ch1_Ch2_	Ch1_Ch2__1	Ch1_Ch2__2	Ch1_Ch2__3	Linkage	AcceptedDroplets	CNV	TotalCNVMax	TotalCNVMin	PoissonCNVMax	PoissonCNVMin	ReferenceCopies	UnknownCopies	Ratio	TotalRatioMax	TotalRatioMin	PoissonRatioMax	PoissonRatioMin	FractionalAbundance	TotalFractionalAbundanceMax
_669972	F03	0	1	6/19/2018	0	6/13/2018	320	clone 9	6/18/2018	1000	313	0	0	830	20680	1	8	0	0	0	Rare Event Detection	1278	25560			1305	1252	9746	4961	0	9746	0	4961	0	14707
_669972	E01	2	1	6/19/2018	0.0333333	6/13/2018	320	clone 9	6/18/2018	0	313	1	0	1412	51440	0	1	0	0	0	Rare Event Detection	7630	152600			8260	7350	10492	16	0	10492	0	16	0	10508
_669972	F01	7.5	1	6/19/2018	0.125	6/13/2018	320	clone 9	6/18/2018	0	313	1	0	1412	51440	0	1	0	0	0	Rare Event Detection	3690	73800			3790	3630	10464	477	0	10464	0	477	0	10941
_669972	G01	15	1	6/19/2018	0.25	6/13/2018	320	clone 9	6/18/2018	0	313	1	0	1412	51440	0	1	0	0	0	Rare Event Detection	1150	23000			1178	1136	7273	4388	0	7273	0	4388	0	11661
_669972	H01	30	1	6/19/2018	0.516667	6/13/2018	320	clone 9	6/18/2018	0	313	1	0	1412	51440	0	1	0	0	0	Rare Event Detection	157	3140			164	153	1701	11924	0	1701	0	11924	0	13625
_669972	A02	60	1	6/19/2018	1	6/13/2018	320	clone 9	6/18/2018	0	313	1	0	1412	51440	0	1	0	0	0	Rare Event Detection	50.6	1012			54.9	48.4	534	12157	0	534	0	12157	0	12691
_669972	B02	120	1	6/19/2018	2	6/13/2018	320	clone 9	6/18/2018	0	313	1	0	1412	51440	0	1	0	0	0	Rare Event Detection	17.4	348			19.8	16.3	219	14657	0	219	0	14657	0	14876
_669972	C02	240	1	6/19/2018	4.05	6/13/2018	320	clone 9	6/18/2018	0	313	1	0	1412	51440	0	1	0	0	0	Rare Event Detection	8.1	162			9.7	7.4	111	15985	0	111	0	15985	0	16096
_669972	D02	480	1	6/19/2018	8.06667	6/13/2018	320	clone 9	6/18/2018	0	313	1	0	1412	51440	0	1	0	0	0	Rare Event Detection	5.4	108			6.8	4.8	70	15188	0	70	0	15188	0	15258
_669972	E02	960	1	6/19/2018	16	6/13/2018	320	clone 9	6/18/2018	0	313	1	0	1412	51440	0	1	0	0	0	Rare Event Detection	6.2	124			7.6	5.5	87	16566	0	87	0	16566	0	16653
_669972	F02	1440	1	6/19/2018	24.5333	6/13/2018	320	clone 9	6/18/2018	0	313	1	0	1412	51440	0	1	0	0	0	Rare Event Detection	2.6	52			3.6	2.2	35	15537	0	35	0	15537	0	15572
_669972	D01		0			6/13/2018	320	clone 9	6/18/2018	0	313	1	1	1412	51440	0	1	0	0	0	Rare Event Detection	1.7	34			2.5	1.4	22	15112	0	22	0	15112	0	15134
_669972	A01		0			6/13/2018	320	clone 9	6/18/2018	0	313	0	0	1412	51440	0	1	0	0	1	Rare Event Detection	0.34	6.8			0.9	0.18	3	10437	0	3	0	10437	0	10440
_669972	B01		0			6/13/2018	320	clone 9	6/18/2018	0	313	0	0	1412	51440	0	1	1	0	0	Rare Event Detection	70.6	1412			75.2	68.2	887	14346	0	887	0	14346	0	15233
_669972	C01		0			6/13/2018	320	clone 9	6/18/2018	0	313	0	0	1412	51440	0	1	0	1	0	Rare Event Detection	2572	51440			2637	2541	9564	1210	0	9564	0	1210	0	10774
_669972	B01		0			6/13/2018	320	clone 9	6/18/2018	0	313	0	0	494	17460	0	8	1	0	0	Rare Event Detection	24.7	494			27.8	21.6	242	11407	0	242	0	11407	0	11649
_669972	C01		0			6/13/2018	320	clone 9	6/18/2018	0	313	0	0	494	17460	0	8	0	1	0	Rare Event Detection	873	17460			893	853	7652	6955	0	7652	0	6955	0	14607
_669972	D01		0			6/13/2018	320	clone 9	6/18/2018	0	313	0	0	494	17460	1	8	0	0	0	Rare Event Detection	1207	24140			1235	1179	8036	4492	0	8036	0	4492	0	12528
_669972	D03		0			6/13/2018	320	clone 9	6/18/2018	0	313	0	0	830	20680	0	8	1	0	0	Rare Event Detection	41.5	830			45.2	37.8	479	13350	0	479	0	13350	0	13829
_669972	E03		0			6/13/2018	320	clone 9	6/18/2018	0	313	0	0	830	20680	0	8	0	1	0	Rare Event Detection	1034	20680			1059	1010	7485	5312	0	7485	0	5312	0	12797
_669973	F03	0	1	6/20/2018	0	6/13/2018	323.3	clone 9	6/18/2018	1000	321	0	0	830	20680	1	8	0	0	0	Rare Event Detection	1278	25560			1305	1252	9746	4961	0	9746	0	4961	0	14707
_669973	C03	2	1	6/20/2018	0.0333333	6/13/2018	323.3	clone 9	6/18/2018	0	321	1	0	1412	51440	0	1	0	0	0	Rare Event Detection	8080	161600			8730	7790	14361	15	0	14361	0	15	0	14376
_669973	D03	7.5	1	6/20/2018	0.125	6/13/2018	323.3	clone 9	6/18/2018	0	321	1	0	1412	51440	0	1	0	0	0	Rare Event Detection	3960	79200			4080	3900	11280	403	0	11280	0	403	0	11683
_669973	E03	15	1	6/20/2018	0.25	6/13/2018	323.3	clone 9	6/18/2018	0	321	1	0	1412	51440	0	1	0	0	0	Rare Event Detection	1061	21220			1084	1049	8963	6123	0	8963	0	6123	0	15086
_669973	F03	30	1	6/20/2018	0.5	6/13/2018	323.3	clone 9	6/18/2018	0	321	1	0	1412	51440	0	1	0	0	0	Rare Event Detection	177	3540			184	173	2224	13732	0	2224	0	13732	0	15956
_669973	G03	60	1	6/20/2018	1	6/13/2018	323.3	clone 9	6/18/2018	0	321	1	0	1412	51440	0	1	0	0	0	Rare Event Detection	48.4	968			52.1	46.6	678	16137	0	678	0	16137	0	16815
_669973	H03	120	1	6/20/2018	2.03333	6/13/2018	323.3	clone 9	6/18/2018	0	321	1	0	1412	51440	0	1	0	0	0	Rare Event Detection	23.8	476			26.3	22.5	347	16976	0	347	0	16976	0	17323
_669973	A04	240	1	6/20/2018	4	6/13/2018	323.3	clone 9	6/18/2018	0	321	1	0	1412	51440	0	1	0	0	0	Rare Event Detection	13.7	274			15.6	12.7	195	16659	0	195	0	16659	0	16854
_669973	G01	480	1	6/20/2018	8.08333	6/13/2018	323.3	clone 9	6/18/2018	0	321	1	0	1840	46480	0	7	0	0	0	Rare Event Detection	29.8	596			32.7	26.9	416	16210	0	416	0	16210	0	16626
_669973	C04	960	1	6/20/2018	16.4	6/13/2018	323.3	clone 9	6/18/2018	0	321	1	0	1412	51440	0	1	0	0	0	Rare Event Detection	4.2	84			5.3	3.7	64	18075	0	64	0	18075	0	18139
_669973	D04	1440	1	6/20/2018	24.15	6/13/2018	323.3	clone 9	6/18/2018	0	321	1	0	1412	51440	0	1	0	0	0	Rare Event Detection	4.8	96			5.9	4.3	76	18661	0	76	0	18661	0	18737
_669973	B03		0			6/13/2018	323.3	clone 9	6/18/2018	0	321	1	1	1412	51440	0	1	0	0	0	Rare Event Detection	3.6	72			4.7	3.1	49	15967	0	49	0	15967	0	16016
_669973	A01		0			6/13/2018	323.3	clone 9	6/18/2018	0	321	0	0	1412	51440	0	1	0	0	1	Rare Event Detection	0.34	6.8			0.9	0.18	3	10437	0	3	0	10437	0	10440
_669973	B01		0			6/13/2018	323.3	clone 9	6/18/2018	0	321	0	0	1412	51440	0	1	1	0	0	Rare Event Detection	70.6	1412			75.2	68.2	887	14346	0	887	0	14346	0	15233
_669973	C01		0			6/13/2018	323.3	clone 9	6/18/2018	0	321	0	0	1412	51440	0	1	0	1	0	Rare Event Detection	2572	51440			2637	2541	9564	1210	0	9564	0	1210	0	10774
_669973	B01		0			6/13/2018	323.3	clone 9	6/18/2018	0	321	0	0	494	17460	0	8	1	0	0	Rare Event Detection	24.7	494			27.8	21.6	242	11407	0	242	0	11407	0	11649
_669973	C01		0			6/13/2018	323.3	clone 9	6/18/2018	0	321	0	0	494	17460	0	8	0	1	0	Rare Event Detection	873	17460			893	853	7652	6955	0	7652	0	6955	0	14607
_669973	D01		0			6/13/2018	323.3	clone 9	6/18/2018	0	321	0	0	494	17460	1	8	0	0	0	Rare Event Detection	1207	24140			1235	1179	8036	4492	0	8036	0	4492	0	12528
_669973	D03		0			6/13/2018	323.3	clone 9	6/18/2018	0	321	0	0	830	20680	0	8	1	0	0	Rare Event Detection	41.5	830			45.2	37.8	479	13350	0	479	0	13350	0	13829
_669973	E03		0			6/13/2018	323.3	clone 9	6/18/2018	0	321	0	0	830	20680	0	8	0	1	0	Rare Event Detection	1034	20680			1059	1010	7485	5312	0	7485	0	5312	0	12797
_669973	E01		0			6/13/2018	323.3	clone 9	6/18/2018	0	321	0	0	1840	46480	0	7	1	0	0	Rare Event Detection	92	1840			97	87	1271	15643	0	1271	0	15643	0	16914
_669973	F01		0			6/13/2018	323.3	clone 9	6/18/2018	0	321	0	0	1840	46480	0	7	0	1	0	Rare Event Detection	2324	46480			2369	2281	14520	2338	0	14520	0	2338	0	16858
_669974	F03	0	1	6/21/2018	0	6/14/2018	342	clone 9	6/18/2018	920	337	0	0	830	20680	1	8	0	0	0	Rare Event Detection	1278	25560			1305	1252	9746	4961	0	9746	0	4961	0	14707
_669974	H02	2	1	6/21/2018	0.0333333	6/14/2018	342	clone 9	6/18/2018	0	337	1	0	1640	49200	0	9	0	0	0	Rare Event Detection	4350	87000			4480	4230	13634	347	0	13634	0	347	0	13981
_669974	A03	7.5	1	6/21/2018	0.125	6/14/2018	342	clone 9	6/18/2018	0	337	1	0	1640	49200	0	9	0	0	0	Rare Event Detection	1846	36920			1886	1826	10224	2690	0	10224	0	2690	0	12914
_669974	B03	15	1	6/21/2018	0.266667	6/14/2018	342	clone 9	6/18/2018	0	337	1	0	1640	49200	0	9	0	0	0	Rare Event Detection	581	11620			597	573	5463	8554	0	5463	0	8554	0	14017
_669974	C03	30	1	6/21/2018	0.5	6/14/2018	342	clone 9	6/18/2018	0	337	1	0	1640	49200	0	9	0	0	0	Rare Event Detection	111.8	2236			117.5	108.9	1471	14753	0	1471	0	14753	0	16224
_669974	D03	60	1	6/21/2018	1	6/14/2018	342	clone 9	6/18/2018	0	337	1	0	1640	49200	0	9	0	0	0	Rare Event Detection	32.2	644			35.6	30.4	341	12293	0	341	0	12293	0	12634
_669974	E03	120	1	6/21/2018	2.01667	6/14/2018	342	clone 9	6/18/2018	0	337	1	0	1640	49200	0	9	0	0	0	Rare Event Detection	21.5	430			24.1	20.1	262	14229	0	262	0	14229	0	14491
_669974	F03	240	1	6/21/2018	4.1	6/14/2018	342	clone 9	6/18/2018	0	337	1	0	1640	49200	0	9	0	0	0	Rare Event Detection	11.7	234			13.5	10.8	160	15972	0	160	0	15972	0	16132
_669974	G03	480	1	6/21/2018	8	6/14/2018	342	clone 9	6/18/2018	0	337	1	0	1640	49200	0	9	0	0	0	Rare Event Detection	25.9	518			28.7	24.5	341	15313	0	341	0	15313	0	15654
_669974	H03	960	1	6/21/2018	16.3667	6/14/2018	342	clone 9	6/18/2018	0	337	1	0	1640	49200	0	9	0	0	0	Rare Event Detection	9.6	192			11.3	8.8	129	15719	0	129	0	15719	0	15848
_669974	D01	1440	1	6/21/2018	24.1167	6/14/2018	342	clone 9	6/18/2018	0	337	1	0	1494	45320	0	10	0	0	0	Rare Event Detection	12.8	256			14.8	11.7	148	13554	0	148	0	13554	0	13702
_669974	G02		0			6/14/2018	342	clone 9	6/18/2018	0	337	1	1	1640	49200	0	9	0	0	0	Rare Event Detection	2.9	58			4	2.1	36	14461	0	36	0	14461	0	14497
_669974	A01		0			6/14/2018	342	clone 9	6/18/2018	0	337	0	0	1640	49200	0	9	0	0	1	Rare Event Detection	0	0			0.24	0	0	14832	0	0	0	14832	0	14832
_669974	B01		0			6/14/2018	342	clone 9	6/18/2018	0	337	0	0	1640	49200	0	9	1	0	0	Rare Event Detection	82	1640			87	77	966	13439	0	966	0	13439	0	14405
_669974	C01		0			6/14/2018	342	clone 9	6/18/2018	0	337	0	0	1640	49200	0	9	0	1	0	Rare Event Detection	2460	49200			2520	2410	10575	1485	0	10575	0	1485	0	12060
_669974	B01		0			6/14/2018	342	clone 9	6/18/2018	0	337	0	0	494	17460	0	8	1	0	0	Rare Event Detection	24.7	494			27.8	21.6	242	11407	0	242	0	11407	0	11649
_669974	C01		0			6/14/2018	342	clone 9	6/18/2018	0	337	0	0	494	17460	0	8	0	1	0	Rare Event Detection	873	17460			893	853	7652	6955	0	7652	0	6955	0	14607
_669974	D01		0			6/14/2018	342	clone 9	6/18/2018	0	337	0	0	494	17460	1	8	0	0	0	Rare Event Detection	1207	24140			1235	1179	8036	4492	0	8036	0	4492	0	12528
_669974	D03		0			6/14/2018	342	clone 9	6/18/2018	0	337	0	0	830	20680	0	8	1	0	0	Rare Event Detection	41.5	830			45.2	37.8	479	13350	0	479	0	13350	0	13829
_669974	E03		0			6/14/2018	342	clone 9	6/18/2018	0	337	0	0	830	20680	0	8	0	1	0	Rare Event Detection	1034	20680			1059	1010	7485	5312	0	7485	0	5312	0	12797
_669974	B01		0			6/14/2018	342	clone 9	6/18/2018	0	337	0	0	1494	45320	0	10	1	0	0	Rare Event Detection	74.7	1494			79.6	72.2	905	13808	0	905	0	13808	0	14713
_669974	C01		0			6/14/2018	342	clone 9	6/18/2018	0	337	0	0	1494	45320	0	10	0	1	0	Rare Event Detection	2266	45320			2314	2243	12277	2094	0	12277	0	2094	0	14371
_669975	E01	0	1	6/25/2018	0	6/14/2018	326	clone 9	6/25/2018	935	339	0	0	494	17460	1	8	0	0	0	Rare Event Detection	1227	24540			1255	1199	7954	4331	0	7954	0	4331	0	12285
_669975	G03	2	1	6/25/2018	0.0333333	6/14/2018	326	clone 9	6/25/2018	0	339	1	0	1840	46480	0	7	0	0	0	Rare Event Detection	4540	90800			4690	4420	13794	296	0	13794	0	296	0	14090
_669975	H03	7.5	1	6/25/2018	0.125	6/14/2018	326	clone 9	6/25/2018	0	339	1	0	1840	46480	0	7	0	0	0	Rare Event Detection	2030	40600			2069	1992	13678	2963	0	13678	0	2963	0	16641
_669975	A04	15	1	6/25/2018	0.25	6/14/2018	326	clone 9	6/25/2018	0	339	1	0	1840	46480	0	7	0	0	0	Rare Event Detection	583	11660			598	567	5533	8634	0	5533	0	8634	0	14167
_669975	B04	30	1	6/25/2018	0.5	6/14/2018	326	clone 9	6/25/2018	0	339	1	0	1840	46480	0	7	0	0	0	Rare Event Detection	131	2620			138	124	1413	11991	0	1413	0	11991	0	13404
_669975	C04	60	1	6/25/2018	1.01667	6/14/2018	326	clone 9	6/25/2018	0	339	1	0	1840	46480	0	7	0	0	0	Rare Event Detection	35	700			38.3	31.8	445	14721	0	445	0	14721	0	15166
_669975	D04	120	1	6/25/2018	2.10833	6/14/2018	326	clone 9	6/25/2018	0	339	1	0	1840	46480	0	7	0	0	0	Rare Event Detection	13.4	268			15.5	11.4	161	14017	0	161	0	14017	0	14178
_669975	E04	240	1	6/25/2018	3.98333	6/14/2018	326	clone 9	6/25/2018	0	339	1	0	1840	46480	0	7	0	0	0	Rare Event Detection	7.4	148			9.1	5.9	84	13341	0	84	0	13341	0	13425
_669975	F04	480	1	6/25/2018	8.06667	6/14/2018	326	clone 9	6/25/2018	0	339	1	0	1840	46480	0	7	0	0	0	Rare Event Detection	1.8	36			2.7	1.2	23	14826	0	23	0	14826	0	14849
_669975	G04	960	1	6/25/2018	16.4	6/14/2018	326	clone 9	6/25/2018	0	339	1	0	1840	46480	0	7	0	0	0	Rare Event Detection	25	500			27.9	22.1	283	13185	0	283	0	13185	0	13468
_669975	H04	1440	1	6/25/2018	24.0667	6/14/2018	326	clone 9	6/25/2018	0	339	1	0	1840	46480	0	7	0	0	0	Rare Event Detection	3.4	68			4.6	2.4	39	13578	0	39	0	13578	0	13617
_669975	F03		0			6/14/2018	326	clone 9	6/25/2018	0	339	1	1	1840	46480	0	7	0	0	0	Rare Event Detection	2.2	44			3.1	1.5	32	16783	0	32	0	16783	0	16815
_669975	A01		0			6/14/2018	326	clone 9	6/25/2018	0	339	0	0	1840	46480	0	7	0	0	1	Rare Event Detection	0.31	6.2			0.67	0.11	5	18995	0	5	0	18995	0	19000
_669975	E01		0			6/14/2018	326	clone 9	6/25/2018	0	339	0	0	1840	46480	0	7	1	0	0	Rare Event Detection	92	1840			97	87	1271	15643	0	1271	0	15643	0	16914
_669975	F01		0			6/14/2018	326	clone 9	6/25/2018	0	339	0	0	1840	46480	0	7	0	1	0	Rare Event Detection	2324	46480			2369	2281	14520	2338	0	14520	0	2338	0	16858
_669975	B01		0			6/14/2018	326	clone 9	6/25/2018	0	339	0	0	494	17460	0	8	1	0	0	Rare Event Detection	24.7	494			27.8	21.6	242	11407	0	242	0	11407	0	11649
_669975	C01		0			6/14/2018	326	clone 9	6/25/2018	0	339	0	0	494	17460	0	8	0	1	0	Rare Event Detection	873	17460			893	853	7652	6955	0	7652	0	6955	0	14607
_669976	E01	0	1	6/26/2018	0	6/18/2018	341	clone 9	6/25/2018	935	353	0	0	494	17460	1	8	0	0	0	Rare Event Detection	1227	24540			1255	1199	7954	4331	0	7954	0	4331	0	12285
_669976	B08	2	1	6/26/2018	0.0333333	6/18/2018	341	clone 9	6/25/2018	0	353	1	0	1412	51440	0	1	0	0	0	Rare Event Detection	4460	89200			4590	4400	15328	354	0	15328	0	354	0	15682
_669976	C08	7.5	1	6/26/2018	0.125	6/18/2018	341	clone 9	6/25/2018	0	353	1	0	1412	51440	0	1	0	0	0	Rare Event Detection	2330	46600			2378	2306	13001	2082	0	13001	0	2082	0	15083
_669976	D08	15	1	6/26/2018	0.25	6/18/2018	341	clone 9	6/25/2018	0	353	1	0	1412	51440	0	1	0	0	0	Rare Event Detection	707	14140			723	699	7837	9514	0	7837	0	9514	0	17351
_669976	E08	30	1	6/26/2018	0.5	6/18/2018	341	clone 9	6/25/2018	0	353	1	0	1412	51440	0	1	0	0	0	Rare Event Detection	129.1	2582			134.8	126.2	1975	17026	0	1975	0	17026	0	19001
_669976	F08	60	1	6/26/2018	1	6/18/2018	341	clone 9	6/25/2018	0	353	1	0	1412	51440	0	1	0	0	0	Rare Event Detection	51.7	1034			55.4	49.8	760	16919	0	760	0	16919	0	17679
_669976	G08	120	1	6/26/2018	2.18333	6/18/2018	341	clone 9	6/25/2018	0	353	1	0	1412	51440	0	1	0	0	0	Rare Event Detection	21	420			23.2	19.9	342	18987	0	342	0	18987	0	19329
_669976	H08	240	1	6/26/2018	4.1	6/18/2018	341	clone 9	6/25/2018	0	353	1	0	1412	51440	0	1	0	0	0	Rare Event Detection	14.9	298			16.8	14	244	19084	0	244	0	19084	0	19328
_669976	A09	480	1	6/26/2018	8.08333	6/18/2018	341	clone 9	6/25/2018	0	353	1	0	1412	51440	0	1	0	0	0	Rare Event Detection	11.4	228			13.2	10.6	165	16884	0	165	0	16884	0	17049
_669976	B09	960	1	6/26/2018	16.9167	6/18/2018	341	clone 9	6/25/2018	0	353	1	0	1412	51440	0	1	0	0	0	Rare Event Detection	9.7	194			11.3	8.9	147	17774	0	147	0	17774	0	17921
_669976	C09	1440	1	6/26/2018	24.6583	6/18/2018	341	clone 9	6/25/2018	0	353	1	0	1412	51440	0	1	0	0	0	Rare Event Detection	11.4	228			13.1	10.5	175	18002	0	175	0	18002	0	18177
_669976	A08		0			6/18/2018	341	clone 9	6/25/2018	0	353	1	1	1412	51440	0	1	0	0	0	Rare Event Detection	9.5	190			11.5	8.6	97	11975	0	97	0	11975	0	12072
_669976	A01		0			6/18/2018	341	clone 9	6/25/2018	0	353	0	0	1412	51440	0	1	0	0	1	Rare Event Detection	0.34	6.8			0.9	0.18	3	10437	0	3	0	10437	0	10440
_669976	B01		0			6/18/2018	341	clone 9	6/25/2018	0	353	0	0	1412	51440	0	1	1	0	0	Rare Event Detection	70.6	1412			75.2	68.2	887	14346	0	887	0	14346	0	15233
_669976	C01		0			6/18/2018	341	clone 9	6/25/2018	0	353	0	0	1412	51440	0	1	0	1	0	Rare Event Detection	2572	51440			2637	2541	9564	1210	0	9564	0	1210	0	10774
_669976	B01		0			6/18/2018	341	clone 9	6/25/2018	0	353	0	0	494	17460	0	8	1	0	0	Rare Event Detection	24.7	494			27.8	21.6	242	11407	0	242	0	11407	0	11649
_669976	C01		0			6/18/2018	341	clone 9	6/25/2018	0	353	0	0	494	17460	0	8	0	1	0	Rare Event Detection	873	17460			893	853	7652	6955	0	7652	0	6955	0	14607
_669978	E01	0	1	6/27/2018	0	6/20/2018	350	clone 9	6/25/2018	935	350	0	0	494	17460	1	8	0	0	0	Rare Event Detection	1227	24540			1255	1199	7954	4331	0	7954	0	4331	0	12285
_669978	F01	2	1	6/27/2018	0.0416667	6/20/2018	350	clone 9	6/25/2018	0	350	1	0	1494	45320	0	10	0	0	0	Rare Event Detection	4040	80800			4160	3980	11471	383	0	11471	0	383	0	11854
_669978	G01	7.5	1	6/27/2018	0.133333	6/20/2018	350	clone 9	6/25/2018	0	350	1	0	1494	45320	0	10	0	0	0	Rare Event Detection	1758	35160			1797	1739	9860	2853	0	9860	0	2853	0	12713
_669978	H01	15	1	6/27/2018	0.283333	6/20/2018	350	clone 9	6/25/2018	0	350	1	0	1494	45320	0	10	0	0	0	Rare Event Detection	368	7360			379	362	4409	12012	0	4409	0	12012	0	16421
_669978	A02	30	1	6/27/2018	0.525	6/20/2018	350	clone 9	6/25/2018	0	350	1	0	1494	45320	0	10	0	0	0	Rare Event Detection	85.5	1710			91	82.8	948	12571	0	948	0	12571	0	13519
_669978	B02	60	1	6/27/2018	1.04167	6/20/2018	350	clone 9	6/25/2018	0	350	1	0	1494	45320	0	10	0	0	0	Rare Event Detection	31.9	638			35.1	30.3	388	14107	0	388	0	14107	0	14495
_669978	C02	120	1	6/27/2018	2.35833	6/20/2018	350	clone 9	6/25/2018	0	350	1	0	1494	45320	0	10	0	0	0	Rare Event Detection	8.8	176			10.4	8	122	16235	0	122	0	16235	0	16357
_669978	D02	240	1	6/27/2018	4.00833	6/20/2018	350	clone 9	6/25/2018	0	350	1	0	1494	45320	0	10	0	0	0	Rare Event Detection	7.8	156			9.3	7.1	106	15843	0	106	0	15843	0	15949
_669978	E02	480	1	6/27/2018	8.36667	6/20/2018	350	clone 9	6/25/2018	0	350	1	0	1494	45320	0	10	0	0	0	Rare Event Detection	12.6	252			14.6	11.6	163	15113	0	163	0	15113	0	15276
_669978	F02	960	1	6/27/2018	16.65	6/20/2018	350	clone 9	6/25/2018	0	350	1	0	1494	45320	0	10	0	0	0	Rare Event Detection	1.9	38			2.8	1.6	25	15259	0	25	0	15259	0	15284
_669978	G02	1440	1	6/27/2018	24.1833	6/20/2018	350	clone 9	6/25/2018	0	350	1	0	1494	45320	0	10	0	0	0	Rare Event Detection	3.4	68			4.4	2.9	46	16109	0	46	0	16109	0	16155
_669978	E01		0			6/20/2018	350	clone 9	6/25/2018	0	350	1	1	1494	45320	0	10	0	0	0	Rare Event Detection	4.3	86			5.5	3.8	60	16322	0	60	0	16322	0	16382
_669978	A01		0			6/20/2018	350	clone 9	6/25/2018	0	350	0	0	1494	45320	0	10	0	0	1	Rare Event Detection	0	0			0.25	0	0	14075	0	0	0	14075	0	14075
_669978	B01		0			6/20/2018	350	clone 9	6/25/2018	0	350	0	0	1494	45320	0	10	1	0	0	Rare Event Detection	74.7	1494			79.6	72.2	905	13808	0	905	0	13808	0	14713
_669978	C01		0			6/20/2018	350	clone 9	6/25/2018	0	350	0	0	1494	45320	0	10	0	1	0	Rare Event Detection	2266	45320			2314	2243	12277	2094	0	12277	0	2094	0	14371
_669978	B01		0			6/20/2018	350	clone 9	6/25/2018	0	350	0	0	494	17460	0	8	1	0	0	Rare Event Detection	24.7	494			27.8	21.6	242	11407	0	242	0	11407	0	11649
_669978	C01		0			6/20/2018	350	clone 9	6/25/2018	0	350	0	0	494	17460	0	8	0	1	0	Rare Event Detection	873	17460			893	853	7652	6955	0	7652	0	6955	0	14607
_672161	F01	0	1	7/5/2018	0	6/27/2018	365	clone 9	7/1/2018	1000	376	0	0	1900	17460	1	8	0	0	0	Rare Event Detection	730	14600			749	711	6007	6985	0	6007	0	6985	0	12992
_672161	G08	2	1	7/5/2018	0.0333333	6/27/2018	365	clone 9	7/1/2018	0	376	1	0	1298	44360	0	13	0	0	0	Rare Event Detection	2720	54400			2790	2690	9838	1081	0	9838	0	1081	0	10919
_672161	H08	7.5	1	7/5/2018	0.125	6/27/2018	365	clone 9	7/1/2018	0	376	1	0	1298	44360	0	13	0	0	0	Rare Event Detection	1280	25600			1311	1265	7480	3800	0	7480	0	3800	0	11280
_672161	A09	15	1	7/5/2018	0.25	6/27/2018	365	clone 9	7/1/2018	0	376	1	0	1298	44360	0	13	0	0	0	Rare Event Detection	536	10720			552	528	4169	7226	1	4168	0	7226	0.103	11395								5000			17000	0	99.981
_672161	B09	30	1	7/5/2018	0.5	6/27/2018	365	clone 9	7/1/2018	0	376	1	0	1298	44360	0	13	0	0	0	Rare Event Detection	107.3	2146			113.6	104	1091	11429	0	1091	0	11429	0	12520
_672161	C09	60	1	7/5/2018	1	6/27/2018	365	clone 9	7/1/2018	0	376	1	0	1298	44360	0	13	0	0	0	Rare Event Detection	42.9	858			46.7	41	489	13157	0	489	0	13157	0	13646
_672161	D09	120	1	7/5/2018	2	6/27/2018	365	clone 9	7/1/2018	0	376	1	0	1298	44360	0	13	0	0	0	Rare Event Detection	20.6	412			23.4	19.2	208	11769	0	208	0	11769	0	11977
_672161	E09	240	1	7/5/2018	4	6/27/2018	365	clone 9	7/1/2018	0	376	1	0	1298	44360	0	13	0	0	0	Rare Event Detection	7.6	152			9.3	6.8	84	13005	0	84	0	13005	0	13089
_672161	F09	480	1	7/5/2018	8	6/27/2018	365	clone 9	7/1/2018	0	376	1	0	1298	44360	0	13	0	0	0	Rare Event Detection	3.3	66			4.5	2.8	37	13176	0	37	0	13176	0	13213
_672161	G09	960	1	7/5/2018	16.1667	6/27/2018	365	clone 9	7/1/2018	0	376	1	0	1298	44360	0	13	0	0	0	Rare Event Detection	1.7	34			2.5	1.3	19	13398	0	19	0	13398	0	13417
_672161	H09	1440	1	7/5/2018	24.4083	6/27/2018	365	clone 9	7/1/2018	0	376	1	0	1298	44360	0	13	0	0	0	Rare Event Detection	2.9	58			4.1	2.4	33	13235	0	33	0	13235	0	13268
_672161	F08		0			6/27/2018	365	clone 9	7/1/2018	0	376	1	1	1298	44360	0	13	0	0	0	Rare Event Detection	1.6	32			2.6	1.3	16	11551	0	16	0	11551	0	11567
_672161	A01		0			6/27/2018	365	clone 9	7/1/2018	0	376	0	0	1298	44360	0	13	0	0	1	Rare Event Detection	0.17	3.4			0.54	0.07	2	13904	0	2	0	13904	0	13906
_672161	D08		0			6/27/2018	365	clone 9	7/1/2018	0	376	0	0	1298	44360	0	13	1	0	0	Rare Event Detection	64.9	1298			70	62.4	643	11330	0	643	0	11330	0	11973
_672161	E08		0			6/27/2018	365	clone 9	7/1/2018	0	376	0	0	1298	44360	0	13	0	1	0	Rare Event Detection	2218	44360			2273	2191	8744	1565	1	8743	0	1565	0.114	10309								19000			65000	0	99.995
_672161	B01		0			6/27/2018	365	clone 9	7/1/2018	0	376	0	0	1900	17460	0	8	1	0	0	Rare Event Detection	24.7	494			27.8	21.6	242	11407	0	242	0	11407	0	11649
_672161	C01		0			6/27/2018	365	clone 9	7/1/2018	0	376	0	0	1900	17460	0	8	0	1	0	Rare Event Detection	873	17460			893	853	7652	6955	0	7652	0	6955	0	14607
_672160	A02	0	1	7/6/2018	0	6/28/2018	391	clone 9	7/1/2018	1000	406	0	0	1900	10940	1	8	0	0	0	Rare Event Detection	692	13840			709	674	6147	7683	0	6147	0	7683	0	13830
_672160	E01	2	1	7/6/2018	0.0333333	6/28/2018	391	clone 9	7/1/2018	0	406	1	0	672	22060	0	2	0	0	0	Rare Event Detection	1947	38940			1995	1901	8238	1947	0	8238	0	1947	0	10185
_672160	F01	7.5	1	7/6/2018	0.125	6/28/2018	391	clone 9	7/1/2018	0	406	1	0	672	22060	0	2	0	0	0	Rare Event Detection	979	19580			1004	954	6469	4985	0	6469	0	4985	0	11454
_672160	G01	15	1	7/6/2018	0.25	6/28/2018	391	clone 9	7/1/2018	0	406	1	0	672	22060	0	2	0	0	0	Rare Event Detection	357	7140			369	344	3289	9290	0	3289	0	9290	0	12579
_672160	H01	30	1	7/6/2018	0.508333	6/28/2018	391	clone 9	7/1/2018	0	406	1	0	672	22060	0	2	0	0	0	Rare Event Detection	125	2500			131	118	1289	11545	0	1289	0	11545	0	12834
_672160	A02	60	1	7/6/2018	1	6/28/2018	391	clone 9	7/1/2018	0	406	1	0	672	22060	0	2	0	0	0	Rare Event Detection	42.1	842			46	40	440	12091	0	440	0	12091	0	12531
_672160	B02	120	1	7/6/2018	2.01667	6/28/2018	391	clone 9	7/1/2018	0	406	1	0	672	22060	0	2	0	0	0	Rare Event Detection	26.9	538			29.8	25.4	333	14407	0	333	0	14407	0	14740
_672160	C02	240	1	7/6/2018	4	6/28/2018	391	clone 9	7/1/2018	0	406	1	0	672	22060	0	2	0	0	0	Rare Event Detection	19.9	398			22.3	18.6	252	14782	0	252	0	14782	0	15034
_672160	D02	480	1	7/6/2018	8.025	6/28/2018	391	clone 9	7/1/2018	0	406	1	0	672	22060	0	2	0	0	0	Rare Event Detection	11.4	228			13.3	10.4	138	14210	0	138	0	14210	0	14348
_672160	E02	960	1	7/6/2018	16.2167	6/28/2018	391	clone 9	7/1/2018	0	406	1	0	672	22060	0	2	0	0	0	Rare Event Detection	11	220			12.9	10	127	13501	0	127	0	13501	0	13628
_672160	F02	1440	1	7/6/2018	25.4917	6/28/2018	391	clone 9	7/1/2018	0	406	1	0	672	22060	0	2	0	0	0	Rare Event Detection	18	360			20.5	16.8	204	13215	0	204	0	13215	0	13419
_672160	D01		0			6/28/2018	391	clone 9	7/1/2018	0	406	1	1	672	22060	0	2	0	0	0	Rare Event Detection	7.4	148			9	6	92	14576	0	92	0	14576	0	14668
_672160	A01		0			6/28/2018	391	clone 9	7/1/2018	0	406	0	0	672	22060	0	2	0	0	1	Rare Event Detection	0	0			0.28	0	0	12680	0	0	0	12680	0	12680
_672160	B01		0			6/28/2018	391	clone 9	7/1/2018	0	406	0	0	672	22060	0	2	1	0	0	Rare Event Detection	33.6	672			37	30.3	390	13447	0	390	0	13447	0	13837
_672160	C01		0			6/28/2018	391	clone 9	7/1/2018	0	406	0	0	672	22060	0	2	0	1	0	Rare Event Detection	1103	22060			1130	1076	6762	4355	2	6760	0	4355	0.212	11117								5000			13000	0	99.981
_672160	G01		0			6/28/2018	391	clone 9	7/1/2018	0	406	0	0	1900	10940	0	8	0	1	0	Rare Event Detection	547	10940			562	532	5490	9275	0	5490	0	9275	0	14765
_672160	H01		0			6/28/2018	391	clone 9	7/1/2018	0	406	0	0	1900	10940	0	8	1	0	0	Rare Event Detection	95	1900			101	90	1180	13985	0	1180	0	13985	0	15165
_672162	B02	0	1	7/5/2018	0	6/29/2018	359	clone 9	7/1/2018	1000	355	0	0	1900	10940	1	8	0	0	0	Rare Event Detection	608	12160			626	590	4463	6593	0	4463	0	6593	0	11056
_672162	F05	2	1	7/5/2018	0.0333333	6/29/2018	359	clone 9	7/1/2018	0	355	1	0	542	18880	0	11	0	0	0	Rare Event Detection	1964	39280			2005	1923	11040	2563	0	11040	0	2563	0	13603
_672162	G05	7.5	1	7/5/2018	0.125	6/29/2018	359	clone 9	7/1/2018	0	355	1	0	542	18880	0	11	0	0	0	Rare Event Detection	1040	20800			1063	1018	8545	6013	0	8545	0	6013	0	14558
_672162	H05	15	1	7/5/2018	0.25	6/29/2018	359	clone 9	7/1/2018	0	355	1	0	542	18880	0	11	0	0	0	Rare Event Detection	361	7220			372	350	3909	10884	1	3908	0	10884	0.0795	14793								5000			15000	0	99.98
_672162	A06	30	1	7/5/2018	0.5	6/29/2018	359	clone 9	7/1/2018	0	355	1	0	542	18880	0	11	0	0	0	Rare Event Detection	124	2480			130	117	1358	12247	0	1358	0	12247	0	13605
_672162	B06	60	1	7/5/2018	1	6/29/2018	359	clone 9	7/1/2018	0	355	1	0	542	18880	0	11	0	0	0	Rare Event Detection	40.3	806			44	36.7	465	13336	0	465	0	13336	0	13801
_672162	C06	120	1	7/5/2018	2.00833	6/29/2018	359	clone 9	7/1/2018	0	355	1	0	542	18880	0	11	0	0	0	Rare Event Detection	13.8	276			15.9	11.8	171	14466	0	171	0	14466	0	14637
_672162	D06	240	1	7/5/2018	4	6/29/2018	359	clone 9	7/1/2018	0	355	1	0	542	18880	0	11	0	0	0	Rare Event Detection	5.1	102			6.5	3.9	56	12925	0	56	0	12925	0	12981
_672162	E06	480	1	7/5/2018	8	6/29/2018	359	clone 9	7/1/2018	0	355	1	0	542	18880	0	11	0	0	0	Rare Event Detection	4.4	88			5.6	3.3	53	14281	0	53	0	14281	0	14334
_672162	F06	960	1	7/5/2018	16.4417	6/29/2018	359	clone 9	7/1/2018	0	355	1	0	542	18880	0	11	0	0	0	Rare Event Detection	1.7	34			2.6	1.1	21	14147	0	21	0	14147	0	14168
_672162	G06	1440	1	7/5/2018	24.6667	6/29/2018	359	clone 9	7/1/2018	0	355	1	0	542	18880	0	11	0	0	0	Rare Event Detection	7.6	152			9.4	6.1	83	12803	0	83	0	12803	0	12886
_672162	E05		0			6/29/2018	359	clone 9	7/1/2018	0	355	1	1	542	18880	0	11	0	0	0	Rare Event Detection	3.5	70			4.7	2.5	40	13437	0	40	0	13437	0	13477
_672162	A01		0			6/29/2018	359	clone 9	7/1/2018	0	355	0	0	542	18880	0	11	0	0	1	Rare Event Detection	0	0			0.29	0	0	12275	0	0	0	12275	0	12275
_672162	B01		0			6/29/2018	359	clone 9	7/1/2018	0	355	0	0	542	18880	0	11	0	1	0	Rare Event Detection	944	18880			967	921	6815	5538	0	6815	0	5538	0	12353
_672162	C01		0			6/29/2018	359	clone 9	7/1/2018	0	355	0	0	542	18880	0	11	1	0	0	Rare Event Detection	27.1	542			29.8	24.3	367	15776	0	367	0	15776	0	16143
_672162	G01		0			6/29/2018	359	clone 9	7/1/2018	0	355	0	0	1900	10940	0	8	0	1	0	Rare Event Detection	547	10940			562	532	5490	9275	0	5490	0	9275	0	14765
_672162	H01		0			6/29/2018	359	clone 9	7/1/2018	0	355	0	0	1900	10940	0	8	1	0	0	Rare Event Detection	95	1900			101	90	1180	13985	0	1180	0	13985	0	15165
_675596	C02	0	1	7/22/2018	0	7/12/2018	357	clone 9	7/20/2018	1000	364	0	0	1900	10940	1	8	0	0	0	Rare Event Detection	567	11340			582	552	5686	9188	0	5686	0	9188	0	14874
_675596	C04	2	1	7/22/2018	0.0416667	7/12/2018	357	clone 9	7/20/2018	0	364	1	0	542	18880	0	11	0	0	0	Rare Event Detection	1288	25760			1316	1260	9275	4666	0	9275	0	4666	0	13941
_675596	D04	7.5	1	7/22/2018	0.125	7/12/2018	357	clone 9	7/20/2018	0	364	1	0	542	18880	0	11	0	0	0	Rare Event Detection	783	15660			803	764	6470	6838	0	6470	0	6838	0	13308
_675596	E04	15	1	7/22/2018	0.25	7/12/2018	357	clone 9	7/20/2018	0	364	1	0	542	18880	0	11	0	0	0	Rare Event Detection	284	5680			294	274	2909	10660	0	2909	0	10660	0	13569
_675596	F04	30	1	7/22/2018	0.5	7/12/2018	357	clone 9	7/20/2018	0	364	1	0	542	18880	0	11	0	0	0	Rare Event Detection	89	1780			95	84	994	12619	0	994	0	12619	0	13613
_675596	G04	60	1	7/22/2018	1	7/12/2018	357	clone 9	7/20/2018	0	364	1	0	542	18880	0	11	0	0	0	Rare Event Detection	42.3	846			46.1	38.4	461	12605	0	461	0	12605	0	13066
_675596	H04	120	1	7/22/2018	2	7/12/2018	357	clone 9	7/20/2018	0	364	1	0	542	18880	0	11	0	0	0	Rare Event Detection	13.7	274			15.9	11.5	154	13158	0	154	0	13158	0	13312
_675596	A05	240	1	7/22/2018	4.05	7/12/2018	357	clone 9	7/20/2018	0	364	1	0	542	18880	0	11	0	0	0	Rare Event Detection	11	220			12.9	9.1	125	13303	0	125	0	13303	0	13428
_675596	B05	480	1	7/22/2018	8	7/12/2018	357	clone 9	7/20/2018	0	364	1	0	542	18880	0	11	0	0	0	Rare Event Detection	33.1	662			36.3	30	414	14489	0	414	0	14489	0	14903
_675596	C05	960	1	7/22/2018	18.3333	7/12/2018	357	clone 9	7/20/2018	0	364	1	0	542	18880	0	11	0	0	0	Rare Event Detection	2.6	52			3.5	1.8	33	15105	0	33	0	15105	0	15138
_675596	D05	1440	1	7/22/2018	24.1167	7/12/2018	357	clone 9	7/20/2018	0	364	1	0	542	18880	0	11	0	0	0	Rare Event Detection	1.5	30			2.3	0.9	19	14641	0	19	0	14641	0	14660
_675596	B04		0			7/12/2018	357	clone 9	7/20/2018	0	364	1	1	542	18880	0	11	0	0	0	Rare Event Detection	1.2	24			1.9	0.7	14	13797	0	14	0	13797	0	13811
_675596	A01		0			7/12/2018	357	clone 9	7/20/2018	0	364	0	0	542	18880	0	11	0	0	1	Rare Event Detection	0	0			0.29	0	0	12275	0	0	0	12275	0	12275
_675596	B01		0			7/12/2018	357	clone 9	7/20/2018	0	364	0	0	542	18880	0	11	0	1	0	Rare Event Detection	944	18880			967	921	6815	5538	0	6815	0	5538	0	12353
_675596	C01		0			7/12/2018	357	clone 9	7/20/2018	0	364	0	0	542	18880	0	11	1	0	0	Rare Event Detection	27.1	542			29.8	24.3	367	15776	0	367	0	15776	0	16143
_675596	G01		0			7/12/2018	357	clone 9	7/20/2018	0	364	0	0	1900	10940	0	8	0	1	0	Rare Event Detection	547	10940			562	532	5490	9275	0	5490	0	9275	0	14765
_675596	H01		0			7/12/2018	357	clone 9	7/20/2018	0	364	0	0	1900	10940	0	8	1	0	0	Rare Event Detection	95	1900			101	90	1180	13985	0	1180	0	13985	0	15165
_675597	D02	0	1	7/23/2018	0	7/13/2018	370	RFL-6	7/18/2018	1000	375	0	0	1900	10940	1	8	0	0	0	Rare Event Detection	359	7180			370	347	3687	10344	0	3687	0	10344	0	14031
_675597	H02	2	1	7/23/2018	0.0333333	7/13/2018	370	RFL-6	7/18/2018	0	375	1	0	542	18880	0	11	0	0	0	Rare Event Detection	751	15020			770	733	6454	7220	0	6454	0	7220	0	13674
_675597	A03	7.5	1	7/23/2018	0.125	7/13/2018	370	RFL-6	7/18/2018	0	375	1	0	542	18880	0	11	0	0	0	Rare Event Detection	232	4640			242	223	2218	10162	0	2218	0	10162	0	12380
_675597	B03	15	1	7/23/2018	0.25	7/13/2018	370	RFL-6	7/18/2018	0	375	1	0	542	18880	0	11	0	0	0	Rare Event Detection	127	2540			134	121	1491	13031	0	1491	0	13031	0	14522
_675597	C03	30	1	7/23/2018	0.5	7/13/2018	370	RFL-6	7/18/2018	0	375	1	0	542	18880	0	11	0	0	0	Rare Event Detection	86	1720			91	81	1121	14807	0	1121	0	14807	0	15928
_675597	D03	60	1	7/23/2018	1	7/13/2018	370	RFL-6	7/18/2018	0	375	1	0	542	18880	0	11	0	0	0	Rare Event Detection	48.6	972			52.4	44.8	623	14784	0	623	0	14784	0	15407
_675597	E03	120	1	7/23/2018	2	7/13/2018	370	RFL-6	7/18/2018	0	375	1	0	542	18880	0	11	0	0	0	Rare Event Detection	20.8	416			23.2	18.4	283	15871	0	283	0	15871	0	16154
_675597	F03	240	1	7/23/2018	4	7/13/2018	370	RFL-6	7/18/2018	0	375	1	0	542	18880	0	11	0	0	0	Rare Event Detection	15.1	302			17.3	12.9	187	14477	0	187	0	14477	0	14664
_675597	G03	480	1	7/23/2018	8.375	7/13/2018	370	RFL-6	7/18/2018	0	375	1	0	542	18880	0	11	0	0	0	Rare Event Detection	10	200			11.6	8.3	136	16004	0	136	0	16004	0	16140
_675597	H03	960	1	7/23/2018	18.8333	7/13/2018	370	RFL-6	7/18/2018	0	375	1	0	542	18880	0	11	0	0	0	Rare Event Detection	54.2	1084			58.2	50.2	708	15018	0	708	0	15018	0	15726
_675597	A04	1440	1	7/23/2018	24.9417	7/13/2018	370	RFL-6	7/18/2018	0	375	1	0	542	18880	0	11	0	0	0	Rare Event Detection	3.6	72			4.8	2.6	42	13596	0	42	0	13596	0	13638
_675597	G02		0			7/13/2018	370	RFL-6	7/18/2018	0	375	1	1	542	18880	0	11	0	0	0	Rare Event Detection	5.4	108			6.9	4.2	61	13180	0	61	0	13180	0	13241
_675597	A01		0			7/13/2018	370	RFL-6	7/18/2018	0	375	0	0	542	18880	0	11	0	0	1	Rare Event Detection	0	0			0.29	0	0	12275	0	0	0	12275	0	12275
_675597	B01		0			7/13/2018	370	RFL-6	7/18/2018	0	375	0	0	542	18880	0	11	0	1	0	Rare Event Detection	944	18880			967	921	6815	5538	0	6815	0	5538	0	12353
_675597	C01		0			7/13/2018	370	RFL-6	7/18/2018	0	375	0	0	542	18880	0	11	1	0	0	Rare Event Detection	27.1	542			29.8	24.3	367	15776	0	367	0	15776	0	16143
_675597	G01		0			7/13/2018	370	RFL-6	7/18/2018	0	375	0	0	1900	10940	0	8	0	1	0	Rare Event Detection	547	10940			562	532	5490	9275	0	5490	0	9275	0	14765
_675597	H01		0			7/13/2018	370	RFL-6	7/18/2018	0	375	0	0	1900	10940	0	8	1	0	0	Rare Event Detection	95	1900			101	90	1180	13985	0	1180	0	13985	0	15165
_675598	E02	0	1	7/23/2018	0	7/14/2018	354	RFL-6	7/18/2018	1000	351	0	0	1900	10940	1	8	0	0	0	Rare Event Detection	400	8000			413	388	4024	9929	0	4024	0	9929	0	13953
_675598	B07	2	1	7/23/2018	0.0333333	7/14/2018	354	RFL-6	7/18/2018	0	351	1	0	544	19140	0	13	0	0	0	Rare Event Detection	732	14640			752	722	5629	6523	0	5629	0	6523	0	12152
_675598	C07	7.5	1	7/23/2018	0.125	7/14/2018	354	RFL-6	7/18/2018	0	351	1	0	544	19140	0	13	0	0	0	Rare Event Detection	259	5180			269	254	2553	10384	0	2553	0	10384	0	12937
_675598	D07	15	1	7/23/2018	0.25	7/14/2018	354	RFL-6	7/18/2018	0	351	1	0	544	19140	0	13	0	0	0	Rare Event Detection	154	3080			162	151	1614	11508	0	1614	0	11508	0	13122
_675598	E07	30	1	7/23/2018	0.541667	7/14/2018	354	RFL-6	7/18/2018	0	351	1	0	544	19140	0	13	0	0	0	Rare Event Detection	78.6	1572			84	75.9	825	11941	0	825	0	11941	0	12766
_675598	F07	60	1	7/23/2018	1	7/14/2018	354	RFL-6	7/18/2018	0	351	1	0	544	19140	0	13	0	0	0	Rare Event Detection	47.5	950			51.6	45.4	521	12638	0	521	0	12638	0	13159
_675598	G07	120	1	7/23/2018	2.01667	7/14/2018	354	RFL-6	7/18/2018	0	351	1	0	544	19140	0	13	0	0	0	Rare Event Detection	19.4	388			22.1	18.1	211	12669	0	211	0	12669	0	12880
_675598	H07	240	1	7/23/2018	4.30833	7/14/2018	354	RFL-6	7/18/2018	0	351	1	0	544	19140	0	13	0	0	0	Rare Event Detection	8.4	168			10.4	7.5	81	11272	0	81	0	11272	0	11353
_675598	A08	480	1	7/23/2018	8.16667	7/14/2018	354	RFL-6	7/18/2018	0	351	1	0	544	19140	0	13	0	0	0	Rare Event Detection	7.7	154			9.6	6.9	78	11820	0	78	0	11820	0	11898
_675598	B08	960	1	7/23/2018	17.6333	7/14/2018	354	RFL-6	7/18/2018	0	351	1	0	544	19140	0	13	0	0	0	Rare Event Detection	2.4	48			3.5	2	26	12574	0	26	0	12574	0	12600
_675598	C08	1440	1		28.5833	7/14/2018	354	RFL-6	7/18/2018	0	351	1	0	544	19140	0	13	0	0	0	Rare Event Detection	1.4	28			2.3	1.1	15	12411	0	15	0	12411	0	12426
_675598	A07		0			7/14/2018	354	RFL-6	7/18/2018	0	351	1	1	544	19140	0	13	0	0	0	Rare Event Detection	2.5	50			3.6	2	24	11365	0	24	0	11365	0	11389
_675598	A01		0	7/23/2018		7/14/2018	354	RFL-6	7/18/2018	0	351	0	0	1082	31800	0	13	0	0	1	Rare Event Detection	0.17	3.4			0.54	0.07	2	13904	0	2	0	13904	0	13906
_675598	G06		0			7/14/2018	354	RFL-6	7/18/2018	0	351	0	0	544	19140	0	13	0	1	0	Rare Event Detection	957	19140			978	946	8175	6515	1	8174	0	6515	0.0801	14690								12000			40000	0	99.992
_675598	H06		0			7/14/2018	354	RFL-6	7/18/2018	0	351	0	0	544	19140	0	13	1	0	0	Rare Event Detection	27.2	544			30.2	25.7	317	13533	0	317	0	13533	0	13850
_675598	G01		0			7/14/2018	354	RFL-6	7/18/2018	0	351	0	0	1900	10940	0	8	0	1	0	Rare Event Detection	547	10940			562	532	5490	9275	0	5490	0	9275	0	14765
_675598	H01		0			7/14/2018	354	RFL-6	7/18/2018	0	351	0	0	1900	10940	0	8	1	0	0	Rare Event Detection	95	1900			101	90	1180	13985	0	1180	0	13985	0	15165
_675599	D05	0	1	7/23/2018	0	7/15/2018	346	RFL-6	7/18/2018	1000	319	0	0	1202	27120	1	3	0	0	0	Rare Event Detection	444	8880			456	437	4877	10646	0	4877	0	10646	0	15523
_675599	C01	2	1	7/23/2018	0.0333333	7/15/2018	346	RFL-6	7/18/2018	0	319	1	0	1174	29020	0	3	0	0	0	Rare Event Detection	944	18880			963	935	10622	8628	0	10622	0	8628	0	19250
_675599	D01	7.5	1	7/23/2018	0.125	7/15/2018	346	RFL-6	7/18/2018	0	319	1	0	1174	29020	0	3	0	0	0	Rare Event Detection	392	7840			403	387	5074	12825	0	5074	0	12825	0	17899
_675599	E01	15	1	7/23/2018	0.25	7/15/2018	346	RFL-6	7/18/2018	0	319	1	0	1174	29020	0	3	0	0	0	Rare Event Detection	182	3640			189	178	2300	13764	0	2300	0	13764	0	16064
_675599	F01	30	1	7/23/2018	0.508333	7/15/2018	346	RFL-6	7/18/2018	0	319	1	0	1174	29020	0	3	0	0	0	Rare Event Detection	100.8	2016			106	98.2	1472	16454	0	1472	0	16454	0	17926
_675599	G01	60	1	7/23/2018	1	7/15/2018	346	RFL-6	7/18/2018	0	319	1	0	1174	29020	0	3	0	0	0	Rare Event Detection	58.3	1166			62.2	56.3	869	17111	0	869	0	17111	0	17980
_675599	H01	120	1	7/23/2018	2	7/15/2018	346	RFL-6	7/18/2018	0	319	1	0	1174	29020	0	3	0	0	0	Rare Event Detection	23.1	462			25.5	21.8	353	17827	0	353	0	17827	0	18180
_675599	A02	240	1	7/23/2018	4	7/15/2018	346	RFL-6	7/18/2018	0	319	1	0	1174	29020	0	3	0	0	0	Rare Event Detection	19.7	394			21.9	18.6	304	17983	0	304	0	17983	0	18287
_675599	B02	480	1	7/23/2018	8.18333	7/15/2018	346	RFL-6	7/18/2018	0	319	1	0	1174	29020	0	3	0	0	0	Rare Event Detection	5.1	102			6.4	4.5	69	15980	0	69	0	15980	0	16049
_675599	C02	960	1	7/23/2018	16.4333	7/15/2018	346	RFL-6	7/18/2018	0	319	1	0	1174	29020	0	3	0	0	0	Rare Event Detection	1.71	34.2			2.4	1.42	30	20596	0	30	0	20596	0	20626
_675599	D02	1440	1	7/23/2018	27.425	7/15/2018	346	RFL-6	7/18/2018	0	319	1	0	1174	29020	0	3	0	0	0	Rare Event Detection	1.12	22.4			1.71	0.89	19	19891	0	19	0	19891	0	19910
_675599	B01		0			7/15/2018	346	RFL-6	7/18/2018	0	319	1	1	1174	29020	0	3	0	0	0	Rare Event Detection	2.4	48			3.3	2	33	16051	0	33	0	16051	0	16084
_675599	A01		0			7/15/2018	346	RFL-6	7/18/2018	0	319	0	0	1174	29020	0	3	0	0	1	Rare Event Detection	0.06	1.2			0.31	0.02	1	18218	0	1	0	18218	0	18219
_675599	E02		0			7/15/2018	346	RFL-6	7/18/2018	0	319	0	0	1174	29020	0	3	1	0	0	Rare Event Detection	58.7	1174			62.7	56.6	817	15979	0	817	0	15979	0	16796
_675599	F02		0			7/15/2018	346	RFL-6	7/18/2018	0	319	0	0	1174	29020	0	3	0	1	0	Rare Event Detection	1451	29020			1478	1438	12854	5281	0	12854	0	5281	0	18135
_675599	B05		0			7/15/2018	346	RFL-6	7/18/2018	0	319	0	0	1202	27120	0	3	1	0	0	Rare Event Detection	60.1	1202			63.9	58.2	955	18212	0	955	0	18212	0	19167
_675599	C05		0			7/15/2018	346	RFL-6	7/18/2018	0	319	0	0	1202	27120	0	3	0	1	0	Rare Event Detection	1356	27120			1382	1343	12011	5544	0	12011	0	5544	0	17555
_675602	A01	0	1	7/24/2018	0	7/20/2018	378	RFL-6	7/18/2018	1000	357	0	0	1128	30200	1	4	0	0	0	Rare Event Detection	519	10380			532	505	5682	10258	0	5682	0	10258	0	15940
_675602	C01	2	1	7/24/2018	0.0333333	7/20/2018	378	RFL-6	7/18/2018	0	357	1	0	1128	30200	0	4	0	0	0	Rare Event Detection	833	16660			851	816	9183	8913	0	9183	0	8913	0	18096
_675602	D01	7.5	1	7/24/2018	0.141667	7/20/2018	378	RFL-6	7/18/2018	0	357	1	0	1128	30200	0	4	0	0	0	Rare Event Detection	333	6660			343	323	4375	13356	0	4375	0	13356	0	17731
_675602	E01	15	1	7/24/2018	0.25	7/20/2018	378	RFL-6	7/18/2018	0	357	1	0	1128	30200	0	4	0	0	0	Rare Event Detection	222	4440			230	214	3027	14568	0	3027	0	14568	0	17595
_675602	F01	30	1	7/24/2018	0.508333	7/20/2018	378	RFL-6	7/18/2018	0	357	1	0	1128	30200	0	4	0	0	0	Rare Event Detection	103	2060			109	98	1434	15613	0	1434	0	15613	0	17047
_675602	G01	60	1	7/24/2018	1.04167	7/20/2018	378	RFL-6	7/18/2018	0	357	1	0	1128	30200	0	4	0	0	0	Rare Event Detection	56.5	1130			60.4	52.5	781	15889	0	781	0	15889	0	16670
_675602	H01	120	1	7/24/2018	2	7/20/2018	378	RFL-6	7/18/2018	0	357	1	0	1128	30200	0	4	0	0	0	Rare Event Detection	31	620			33.9	28.2	460	17208	0	460	0	17208	0	17668
_675602	A02	240	1	7/24/2018	4.48333	7/20/2018	378	RFL-6	7/18/2018	0	357	1	0	1128	30200	0	4	0	0	0	Rare Event Detection	4.5	90			5.6	3.5	65	17122	0	65	0	17122	0	17187
_675602	B02	480	1	7/24/2018	8.20833	7/20/2018	378	RFL-6	7/18/2018	0	357	1	0	1128	30200	0	4	0	0	0	Rare Event Detection	1.6	32			2.5	1	20	14344	0	20	0	14344	0	14364
_675602	C02	960	1	7/24/2018	19.6667	7/20/2018	378	RFL-6	7/18/2018	0	357	1	0	1128	30200	0	4	0	0	0	Rare Event Detection	1497	29940			1525	1471	13370	5201	0	13370	0	5201	0	18571
_675602	D02	1440	1	7/24/2018	26.4667	7/20/2018	378	RFL-6	7/18/2018	0	357	1	0	1128	30200	0	4	0	0	0	Rare Event Detection	52.4	1048			56	48.7	785	17245	0	785	0	17245	0	18030
_675602	B01		0			7/20/2018	378	RFL-6	7/18/2018	0	357	1	1	1128	30200	0	4	0	0	0	Rare Event Detection	6.1	122			7.8	4.6	59	11415	0	59	0	11415	0	11474
_675602	H08		0			7/20/2018	378	RFL-6	7/18/2018	0	357	0	0	1128	30200	0	4	0	0	1	Rare Event Detection	0	0			0.26	0	0	13807	0	0	0	13807	0	13807
_675602	E04		0			7/20/2018	378	RFL-6	7/18/2018	0	357	0	0	1128	30200	0	4	1	0	0	Rare Event Detection	56.4	1128			60.7	52.1	665	13536	0	665	0	13536	0	14201
_675602	F04		0			7/20/2018	378	RFL-6	7/18/2018	0	357	0	0	1128	30200	0	4	0	1	0	Rare Event Detection	1510	30200			1540	1481	11805	4524	0	11805	0	4524	0	16329
_675605	H04	0	1	7/31/2018	0	7/23/2018	391	RFL-6	7/23/2018	1000	378	0	0	704	12440	1	5	0	0	0	Rare Event Detection	236	4720			245	231	2683	12095	0	2683	0	12095	0	14778
_675605	D03	2	1	7/31/2018	0.0333333	7/23/2018	391	RFL-6	7/23/2018	0	378	1	0	704	12440	0	5	0	0	0	Rare Event Detection	493	9860			506	486	5718	10984	0	5718	0	10984	0	16702
_675605	E03	7.5	1	7/31/2018	0.125	7/23/2018	391	RFL-6	7/23/2018	0	378	1	0	704	12440	0	5	0	0	0	Rare Event Detection	240	4800			249	236	3004	13253	0	3004	0	13253	0	16257
_675605	F03	15	1	7/31/2018	0.25	7/23/2018	391	RFL-6	7/23/2018	0	378	1	0	704	12440	0	5	0	0	0	Rare Event Detection	122.1	2442			127.9	119.2	1695	15497	0	1695	0	15497	0	17192
_675605	G03	30	1	7/31/2018	0.5	7/23/2018	391	RFL-6	7/23/2018	0	378	1	0	704	12440	0	5	0	0	0	Rare Event Detection	85.5	1710			90.4	82.9	1131	15012	0	1131	0	15012	0	16143
_675605	H03	60	1	7/31/2018	1	7/23/2018	391	RFL-6	7/23/2018	0	378	1	0	704	12440	0	5	0	0	0	Rare Event Detection	52.1	1042			56.1	50	639	14119	0	639	0	14119	0	14758
_675605	A04	120	1	7/31/2018	2	7/23/2018	391	RFL-6	7/23/2018	0	378	1	0	704	12440	0	5	0	0	0	Rare Event Detection	25.4	508			28	24	348	15968	0	348	0	15968	0	16316
_675605	B04	240	1	7/31/2018	4.15	7/23/2018	391	RFL-6	7/23/2018	0	378	1	0	704	12440	0	5	0	0	0	Rare Event Detection	11.6	232			13.3	10.7	174	17551	0	174	0	17551	0	17725
_675605	C04	480	1	7/31/2018	8.1	7/23/2018	391	RFL-6	7/23/2018	0	378	1	0	704	12440	0	5	0	0	0	Rare Event Detection	5.5	110			6.7	4.9	82	17604	0	82	0	17604	0	17686
_675605	D04	960	1	7/31/2018	16.0167	7/23/2018	391	RFL-6	7/23/2018	0	378	1	0	704	12440	0	5	0	0	0	Rare Event Detection	1.5	30			2.3	1.2	22	16712	0	22	0	16712	0	16734
_675605	E04	1440	1	7/31/2018	23.4583	7/23/2018	391	RFL-6	7/23/2018	0	378	1	0	704	12440	0	5	0	0	0	Rare Event Detection	3.4	68			4.5	3	51	17415	0	51	0	17415	0	17466
_675605	C03		0			7/23/2018	391	RFL-6	7/23/2018	0	378	1	1	704	12440	0	5	0	0	0	Rare Event Detection	2.7	54			3.6	2.3	40	17496	0	40	0	17496	0	17536
_675605	F08		0			7/23/2018	391	RFL-6	7/23/2018	0	378	0	0	704	12440	0	5	0	0	1	Rare Event Detection	0.08	1.6			0.36	0.02	1	15405	0	1	0	15405	0	15406
_675605	A03		0			7/23/2018	391	RFL-6	7/23/2018	0	378	0	0	704	12440	0	5	1	0	0	Rare Event Detection	35.2	704			38.6	33.5	430	14150	0	430	0	14150	0	14580
_675605	B03		0			7/23/2018	391	RFL-6	7/23/2018	0	378	0	0	704	12440	0	5	0	1	0	Rare Event Detection	622	12440			637	615	6793	9744	0	6793	0	9744	0	16537
_675603	A03	0	1	7/31/2018	0	7/24/2018	376	RFL-6	7/23/2018	1000	371	0	0	1128	30200	1	4	0	0	0	Rare Event Detection	401	8020			412	389	4590	11315	0	4590	0	11315	0	15905
_675603	C03	2	1	7/31/2018	0.0333333	7/24/2018	376	RFL-6	7/23/2018	0	371	1	0	1128	30200	0	4	0	0	0	Rare Event Detection	747	14940			764	731	8202	9241	0	8202	0	9241	0	17443
_675603	D03	7.5	1	7/31/2018	0.125	7/24/2018	376	RFL-6	7/23/2018	0	371	1	0	1128	30200	0	4	0	0	0	Rare Event Detection	357	7140			369	346	3832	10795	0	3832	0	10795	0	14627
_675603	E03	15	1	7/31/2018	0.266667	7/24/2018	376	RFL-6	7/23/2018	0	371	1	0	1128	30200	0	4	0	0	0	Rare Event Detection	167	3340			174	159	1936	12722	0	1936	0	12722	0	14658
_675603	F03	30	1	7/31/2018	0.5	7/24/2018	376	RFL-6	7/23/2018	0	371	1	0	1128	30200	0	4	0	0	0	Rare Event Detection	89.6	1792			94.5	84.7	1295	16371	0	1295	0	16371	0	17666
_675603	G03	60	1	7/31/2018	1.02083	7/24/2018	376	RFL-6	7/23/2018	0	371	1	0	1128	30200	0	4	0	0	0	Rare Event Detection	40.8	816			44.2	37.5	571	16168	0	571	0	16168	0	16739
_675603	H03	120	1	7/31/2018	2	7/24/2018	376	RFL-6	7/23/2018	0	371	1	0	1128	30200	0	4	0	0	0	Rare Event Detection	22.2	444			24.8	19.7	291	15253	0	291	0	15253	0	15544
_675603	A04	240	1	7/31/2018	3.98333	7/24/2018	376	RFL-6	7/23/2018	0	371	1	0	1128	30200	0	4	0	0	0	Rare Event Detection	14.2	284			16.2	12.2	201	16566	0	201	0	16566	0	16767
_675603	B04	480	1	7/31/2018	8	7/24/2018	376	RFL-6	7/23/2018	0	371	1	0	1128	30200	0	4	0	0	0	Rare Event Detection	4.4	88			5.6	3.5	66	17454	0	66	0	17454	0	17520
_675603	C04	960	1	7/31/2018	17.7583	7/24/2018	376	RFL-6	7/23/2018	0	371	1	0	1128	30200	0	4	0	0	0	Rare Event Detection	22.8	456			25.4	20.3	314	16028	0	314	0	16028	0	16342
_675603	D04	1440	1	7/31/2018	24.15	7/24/2018	376	RFL-6	7/23/2018	0	371	1	0	1128	30200	0	4	0	0	0	Rare Event Detection	0.64	12.8			1.2	0.29	8	14701	0	8	0	14701	0	14709
_675603	B03		0			7/24/2018	376	RFL-6	7/23/2018	0	371	1	1	1128	30200	0	4	0	0	0	Rare Event Detection	0.75	15			1.29	0.39	11	17231	0	11	0	17231	0	17242
_675603	H08		0			7/24/2018	376	RFL-6	7/23/2018	0	371	0	0	1128	30200	0	4	0	0	1	Rare Event Detection	0	0			0.26	0	0	13807	0	0	0	13807	0	13807
_675603	E04		0			7/24/2018	376	RFL-6	7/23/2018	0	371	0	0	1128	30200	0	4	1	0	0	Rare Event Detection	56.4	1128			60.7	52.1	665	13536	0	665	0	13536	0	14201
_675603	F04		0			7/24/2018	376	RFL-6	7/23/2018	0	371	0	0	1128	30200	0	4	0	1	0	Rare Event Detection	1510	30200			1540	1481	11805	4524	0	11805	0	4524	0	16329
_675604	F06	0	1	7/31/2018	0	7/25/2018	380	RFL-6	7/23/2018	1000	368	0	0	838	38000	1	13	0	0	0	Rare Event Detection	380	7600			392	374	3985	10440	0	3985	0	10440	0	14425
_675604	D05	2	1	7/31/2018	0.0333333	7/25/2018	380	RFL-6	7/23/2018	0	368	1	0	838	38000	0	13	0	0	0	Rare Event Detection	801	16020			820	783	7341	7521	0	7341	0	7521	0	14862
_675604	E05	7.5	1	7/31/2018	0.125	7/25/2018	380	RFL-6	7/23/2018	0	368	1	0	838	38000	0	13	0	0	0	Rare Event Detection	378	7560			390	366	3797	10010	0	3797	0	10010	0	13807
_675604	F05	15	1	7/31/2018	0.254167	7/25/2018	380	RFL-6	7/23/2018	0	368	1	0	838	38000	0	13	0	0	0	Rare Event Detection	163	3260			171	156	1887	12676	0	1887	0	12676	0	14563
_675604	G05	30	1	7/31/2018	0.5	7/25/2018	380	RFL-6	7/23/2018	0	368	1	0	838	38000	0	13	0	0	0	Rare Event Detection	49.1	982			53.1	45.2	592	13879	0	592	0	13879	0	14471
_675604	H05	60	1	7/31/2018	1	7/25/2018	380	RFL-6	7/23/2018	0	368	1	0	838	38000	0	13	0	0	0	Rare Event Detection	45.8	916			49.7	42	547	13765	0	547	0	13765	0	14312
_675604	A06	120	1	7/31/2018	2	7/25/2018	380	RFL-6	7/23/2018	0	368	1	0	838	38000	0	13	0	0	0	Rare Event Detection	20	400			22.7	18.7	221	12882	0	221	0	12882	0	13103
_675604	B06	240	1	7/31/2018	4.1	7/25/2018	380	RFL-6	7/23/2018	0	368	1	0	838	38000	0	13	0	0	0	Rare Event Detection	10.4	208			12.3	9.5	122	13714	0	122	0	13714	0	13836
_675604	C06	480	1	7/31/2018	8.025	7/25/2018	380	RFL-6	7/23/2018	0	368	1	0	838	38000	0	13	0	0	0	Rare Event Detection	2	40			2.9	1.6	24	14315	0	24	0	14315	0	14339
_675604	D06	960	1	7/31/2018	16.7083	7/25/2018	380	RFL-6	7/23/2018	0	368	1	0	838	38000	0	13	0	0	0	Rare Event Detection	1.1	22			1.8	0.8	12	13085	0	12	0	13085	0	13097
_675604	E06	1440	1	7/31/2018	23.7583	7/25/2018	380	RFL-6	7/23/2018	0	368	1	0	838	38000	0	13	0	0	0	Rare Event Detection	1.7	34			2.6	1.4	20	13573	0	20	0	13573	0	13593
_675604	C05		0			7/25/2018	380	RFL-6	7/23/2018	0	368	1	1	838	38000	0	13	0	0	0	Rare Event Detection	2.1	42			3	1.4	27	14923	0	27	0	14923	0	14950
_675604	A01		0			7/25/2018	380	RFL-6	7/23/2018	0	368	0	0	838	38000	0	13	0	0	1	Rare Event Detection	0.17	3.4			0.54	0.07	2	13904	0	2	0	13904	0	13906
_675604	A05		0			7/25/2018	380	RFL-6	7/23/2018	0	368	0	0	838	38000	0	13	1	0	0	Rare Event Detection	41.9	838			45	38.7	687	18971	0	687	0	18971	0	19658
_675604	B05		0			7/25/2018	380	RFL-6	7/23/2018	0	368	0	0	838	38000	0	13	0	1	0	Rare Event Detection	1900	38000			1940	1861	11001	2732	0	11001	0	2732	0	13733
_675606	H06	0	1	7/31/2018	0	7/26/2018	402	RFL-6	7/23/2018	1000	365	0	0	1362	29060	1	5	0	0	0	Rare Event Detection	416	8320			428	409	4255	10035	0	4255	0	10035	0	14290
_675606	D05	2	1	7/31/2018	0.0333333	7/26/2018	402	RFL-6	7/23/2018	0	365	1	0	1362	29060	0	5	0	0	0	Rare Event Detection	944	18880			964	934	9378	7620	0	9378	0	7620	0	16998
_675606	E05	7.5	1	7/31/2018	0.125	7/26/2018	402	RFL-6	7/23/2018	0	365	1	0	1362	29060	0	5	0	0	0	Rare Event Detection	402	8040			414	396	4455	10926	0	4455	0	10926	0	15381
_675606	F05	15	1	7/31/2018	0.25	7/26/2018	402	RFL-6	7/23/2018	0	365	1	0	1362	29060	0	5	0	0	0	Rare Event Detection	228	4560			237	224	2682	12519	0	2682	0	12519	0	15201
_675606	G05	30	1	7/31/2018	0.5	7/26/2018	402	RFL-6	7/23/2018	0	365	1	0	1362	29060	0	5	0	0	0	Rare Event Detection	119.9	2398			126	116.7	1461	13621	0	1461	0	13621	0	15082
_675606	H05	60	1	7/31/2018	1	7/26/2018	402	RFL-6	7/23/2018	0	365	1	0	1362	29060	0	5	0	0	0	Rare Event Detection	52.6	1052			56.5	50.6	699	15277	0	699	0	15277	0	15976
_675606	A06	120	1	7/31/2018	2	7/26/2018	402	RFL-6	7/23/2018	0	365	1	0	1362	29060	0	5	0	0	0	Rare Event Detection	14.8	296			16.9	13.7	185	14648	0	185	0	14648	0	14833
_675606	B06	240	1	7/31/2018	4.06667	7/26/2018	402	RFL-6	7/23/2018	0	365	1	0	1362	29060	0	5	0	0	0	Rare Event Detection	20.2	404			22.6	19	273	15772	0	273	0	15772	0	16045
_675606	C06	480	1	7/31/2018	8.15	7/26/2018	402	RFL-6	7/23/2018	0	365	1	0	1362	29060	0	5	0	0	0	Rare Event Detection	4.1	82			5.3	3.6	54	15483	0	54	0	15483	0	15537
_675606	D06	960	1	7/31/2018	16.5667	7/26/2018	402	RFL-6	7/23/2018	0	365	1	0	1362	29060	0	5	0	0	0	Rare Event Detection	2.8	56			3.9	2.3	32	13566	0	32	0	13566	0	13598
_675606	E06	1440	1	7/31/2018	22.9667	7/26/2018	402	RFL-6	7/23/2018	0	365	1	0	1362	29060	0	5	0	0	0	Rare Event Detection	2.2	44			3.1	1.8	26	14164	0	26	0	14164	0	14190
_675606	C05		0			7/26/2018	402	RFL-6	7/23/2018	0	365	1	1	1362	29060	0	5	0	0	0	Rare Event Detection	2.3	46			3.3	1.9	31	15634	0	31	0	15634	0	15665
_675606	F08		0			7/26/2018	402	RFL-6	7/23/2018	0	365	0	0	1362	29060	0	5	0	0	1	Rare Event Detection	0.08	1.6			0.36	0.02	1	15405	0	1	0	15405	0	15406
_675606	A05		0			7/26/2018	402	RFL-6	7/23/2018	0	365	0	0	1362	29060	0	5	1	0	0	Rare Event Detection	68.1	1362			72.5	65.8	900	15111	0	900	0	15111	0	16011
_675606	B05		0			7/26/2018	402	RFL-6	7/23/2018	0	365	0	0	1362	29060	0	5	0	1	0	Rare Event Detection	1453	29060			1482	1438	10939	4486	0	10939	0	4486	0	15425
_683002	D03	0	1	9/5/2018	0	8/22/2018	402	RFL-6	8/29/2018	1000	397	0	0	558	17960	1	14	0	0	0	Rare Event Detection	242	4840			251	233	2740	11988	0	2740	0	11988	0	14728
_683002	G03	2	1	9/5/2018	0.0333333	8/22/2018	402	RFL-6	8/29/2018	0	397	1	0	1082	31800	0	13	0	0	0	Rare Event Detection	501	10020			514	487	5580	10522	0	5580	0	10522	0	16102
_683002	H03	7.5	1	9/5/2018	0.133333	8/22/2018	402	RFL-6	8/29/2018	0	397	1	0	1082	31800	0	13	0	0	0	Rare Event Detection	226	4520			234	217	2529	11962	0	2529	0	11962	0	14491
_683002	B04	30	1	9/5/2018	0.516667	8/22/2018	402	RFL-6	8/29/2018	0	397	1	0	1082	31800	0	13	0	0	0	Rare Event Detection	79.8	1596			84.7	77.2	998	14227	0	998	0	14227	0	15225
_683002	C04	60	1	9/5/2018	1	8/22/2018	402	RFL-6	8/29/2018	0	397	1	0	1082	31800	0	13	0	0	0	Rare Event Detection	42.3	846			45.8	40.5	552	15080	0	552	0	15080	0	15632
_683002	D04	120	1	9/5/2018	2.00833	8/22/2018	402	RFL-6	8/29/2018	0	397	1	0	1082	31800	0	13	0	0	0	Rare Event Detection	24.6	492			27.4	23.2	309	14600	0	309	0	14600	0	14909
_683002	E04	240	1	9/5/2018	4.025	8/22/2018	402	RFL-6	8/29/2018	0	397	1	0	1082	31800	0	13	0	0	0	Rare Event Detection	12.3	246			14.2	11.3	151	14419	0	151	0	14419	0	14570
_683002	F04	480	1	9/5/2018	8.3	8/22/2018	402	RFL-6	8/29/2018	0	397	1	0	1082	31800	0	13	0	0	0	Rare Event Detection	6.9	138			8.4	6.2	88	15048	0	88	0	15048	0	15136
_683002	G04	960	1	9/5/2018	17.2667	8/22/2018	402	RFL-6	8/29/2018	0	397	1	0	1082	31800	0	13	0	0	0	Rare Event Detection	4.5	90			5.7	4	64	16711	0	64	0	16711	0	16775
_683002	H04	1440	1	9/5/2018	25.0833	8/22/2018	402	RFL-6	8/29/2018	0	397	1	0	1082	31800	0	13	0	0	0	Rare Event Detection	8.9	178			10.5	8.1	125	16370	0	125	0	16370	0	16495
_683002	F03		0	9/5/2018		8/22/2018	402	RFL-6	8/29/2018	0	397	1	1	1082	31800	0	13	0	0	0	Rare Event Detection	4.8	96			6.1	3.8	66	16058	0	66	0	16058	0	16124
_683002	A01		0			8/22/2018	402	RFL-6	8/29/2018	0	397	0	0	838	38000	0	13	0	0	1	Rare Event Detection	0.17	3.4			0.54	0.07	2	13904	0	2	0	13904	0	13906
_683002	D03		0			8/22/2018	402	RFL-6	8/29/2018	0	397	0	0	1082	31800	0	13	1	0	0	Rare Event Detection	54.1	1082			58.3	50	648	13766	0	648	0	13766	0	14414
_683002	E03		0			8/22/2018	402	RFL-6	8/29/2018	0	397	0	0	1082	31800	0	13	0	1	0	Rare Event Detection	1590	31800			1624	1558	10548	3682	0	10548	0	3682	0	14230
_683002	B03		0			8/22/2018	402	RFL-6	8/29/2018	0	397	0	0	558	17960	0	14	1	0	0	Rare Event Detection	27.9	558			31	24.9	321	13375	0	321	0	13375	0	13696
_683002	C03		0			8/22/2018	402	RFL-6	8/29/2018	0	397	0	0	558	17960	0	14	0	1	0	Rare Event Detection	898	17960			918	878	8381	7320	0	8381	0	7320	0	15701
_683003	H02	0	1	9/5/2018	0	8/23/2018	371	RFL-6	8/29/2018	1000	387	0	0	1280	14300	1	8	0	0	0	Rare Event Detection	309	6180			320	298	3223	10735	0	3223	0	10735	0	13958
_683003	G02	2	1	9/5/2018	0.0333333	8/23/2018	371	RFL-6	8/29/2018	0	387	1	0	1026	28220	0	7	0	0	0	Rare Event Detection	499	9980			512	486	5827	11023	0	5827	0	11023	0	16850
_683003	H02	7.5	1	9/5/2018	0.120833	8/23/2018	371	RFL-6	8/29/2018	0	387	1	0	1026	28220	0	7	0	0	0	Rare Event Detection	242	4840			250	233	3249	14242	0	3249	0	14242	0	17491
_683003	A03	15	1	9/5/2018	0.245833	8/23/2018	371	RFL-6	8/29/2018	0	387	1	0	1026	28220	0	7	0	0	0	Rare Event Detection	134	2680			140	128	1844	15261	0	1844	0	15261	0	17105
_683003	B03	30	1	9/5/2018	0.504167	8/23/2018	371	RFL-6	8/29/2018	0	387	1	0	1026	28220	0	7	0	0	0	Rare Event Detection	83.7	1674			88.5	78.9	1174	15924	0	1174	0	15924	0	17098
_683003	C03	60	1	9/5/2018	0.995833	8/23/2018	371	RFL-6	8/29/2018	0	387	1	0	1026	28220	0	7	0	0	0	Rare Event Detection	46.8	936			50.3	43.3	691	17023	0	691	0	17023	0	17714
_683003	D03	120	1	9/5/2018	1.99583	8/23/2018	371	RFL-6	8/29/2018	0	387	1	0	1026	28220	0	7	0	0	0	Rare Event Detection	30.8	616			33.7	27.9	435	16413	0	435	0	16413	0	16848
_683003	E03	240	1	9/5/2018	4.1125	8/23/2018	371	RFL-6	8/29/2018	0	387	1	0	1026	28220	0	7	0	0	0	Rare Event Detection	9.8	196			11.5	8.1	129	15434	0	129	0	15434	0	15563
_683003	C04	480	1	9/5/2018	8.12917	8/23/2018	371	RFL-6	8/29/2018	0	387	1	0	1556	37560	0	6	0	0	0	Rare Event Detection	5.8	116			7.2	5.2	81	16345	0	81	0	16345	0	16426
_683003	D04	960	1	9/5/2018	16.6958	8/23/2018	371	RFL-6	8/29/2018	0	387	1	0	1556	37560	0	6	0	0	0	Rare Event Detection	4.6	92			5.8	4	63	16083	0	63	0	16083	0	16146
_683003	E04	1440	1	9/5/2018	24.4792	8/23/2018	371	RFL-6	8/29/2018	0	387	1	0	1556	37560	0	6	0	0	0	Rare Event Detection	2.2	44			3.1	1.9	31	16366	0	31	0	16366	0	16397
_683003	F02		0			8/23/2018	371	RFL-6	8/29/2018	0	387	1	1	1026	28220	0	7	0	0	0	Rare Event Detection	2.6	52			3.5	1.9	40	18103	0	40	0	18103	0	18143
_683003	A01		0			8/23/2018	371	RFL-6	8/29/2018	0	387	0	0	1026	28220	0	7	0	0	1	Rare Event Detection	0.31	6.2			0.67	0.11	5	18995	0	5	0	18995	0	19000
_683003	D02		0			8/23/2018	371	RFL-6	8/29/2018	0	387	0	0	1026	28220	0	7	1	0	0	Rare Event Detection	51.3	1026			55	47.6	746	16742	0	746	0	16742	0	17488
_683003	E02		0			8/23/2018	371	RFL-6	8/29/2018	0	387	0	0	1026	28220	0	7	0	1	0	Rare Event Detection	1411	28220			1438	1384	11725	5060	0	11725	0	5060	0	16785
_683003	F02		0			8/23/2018	371	RFL-6	8/29/2018	0	387	0	0	1280	14300	0	8	1	0	0	Rare Event Detection	64	1280			68.3	59.8	871	15578	0	871	0	15578	0	16449
_683003	G02		0			8/23/2018	371	RFL-6	8/29/2018	0	387	0	0	1280	14300	0	8	0	1	0	Rare Event Detection	715	14300			734	696	5606	6706	0	5606	0	6706	0	12312
_683003	F04		0			8/23/2018	371	RFL-6	8/29/2018	0	387	0	0	1556	37560	0	6	0	0	1	Rare Event Detection	0	0			0.2	0	0	17865	0	0	0	17865	0	17865
_683003	A01		0			8/23/2018	371	RFL-6	8/29/2018	0	387	0	0	1556	37560	0	6	1	0	0	Rare Event Detection	77.8	1556			83.8	74.7	647	9465	0	647	0	9465	0	10112
_683003	B01		0			8/23/2018	371	RFL-6	8/29/2018	0	387	0	0	1556	37560	0	6	0	1	0	Rare Event Detection	1878	37560			1923	1856	8857	2250	0	8857	0	2250	0	11107
_683004	A05	0	1	9/5/2018	0	8/24/2018	367	RMC	8/29/2018	1000	403	0	0	1176	30860	1	4	0	0	0	Rare Event Detection	567	11340			581	553	6408	10351	0	6408	0	10351	0	16759
_683004	C05	2	1	9/5/2018	0.0333333	8/24/2018	367	RMC	8/29/2018	0	403	1	0	1176	30860	0	4	0	0	0	Rare Event Detection	865	17300			883	847	9030	8318	0	9030	0	8318	0	17348
_683004	D05	7.5	1	9/5/2018	0.125	8/24/2018	367	RMC	8/29/2018	0	403	1	0	1176	30860	0	4	0	0	0	Rare Event Detection	300	6000			310	291	3826	13151	0	3826	0	13151	0	16977
_683004	E05	15	1	9/5/2018	0.258333	8/24/2018	367	RMC	8/29/2018	0	403	1	0	1176	30860	0	4	0	0	0	Rare Event Detection	164	3280			171	157	2283	15258	0	2283	0	15258	0	17541
_683004	F05	30	1	9/5/2018	0.508333	8/24/2018	367	RMC	8/29/2018	0	403	1	0	1176	30860	0	4	0	0	0	Rare Event Detection	44.3	886			47.8	40.9	632	16462	0	632	0	16462	0	17094
_683004	G05	60	1	9/5/2018	1	8/24/2018	367	RMC	8/29/2018	0	403	1	0	1176	30860	0	4	0	0	0	Rare Event Detection	12.7	254			14.5	10.8	187	17296	0	187	0	17296	0	17483
_683004	H05	120	1	9/5/2018	2.31667	8/24/2018	367	RMC	8/29/2018	0	403	1	0	1176	30860	0	4	0	0	0	Rare Event Detection	11.3	226			13	9.6	169	17528	0	169	0	17528	0	17697
_683004	A06	240	1	9/5/2018	3.35	8/24/2018	367	RMC	8/29/2018	0	403	1	0	1176	30860	0	4	0	0	0	Rare Event Detection	1.8	36			2.5	1.2	27	17872	0	27	0	17872	0	17899
_683004	B06	480	1	9/5/2018	8.40833	8/24/2018	367	RMC	8/29/2018	0	403	1	0	1176	30860	0	4	0	0	0	Rare Event Detection	7.9	158			9.4	6.3	103	15381	0	103	0	15381	0	15484
_683004	C06	960	1	9/5/2018	16.1	8/24/2018	367	RMC	8/29/2018	0	403	1	0	1176	30860	0	4	0	0	0	Rare Event Detection	1.3	26			2	0.8	21	18378	0	21	0	18378	0	18399
_683004	D06	1440	1	9/5/2018	23.8833	8/24/2018	367	RMC	8/29/2018	0	403	1	0	1176	30860	0	4	0	0	0	Rare Event Detection	0.81	16.2			1.37	0.43	12	17383	0	12	0	17383	0	17395
_683004	B05		0			8/24/2018	367	RMC	8/29/2018	0	403	1	1	1176	30860	0	4	0	0	0	Rare Event Detection	4.4	88			5.6	3.4	59	15691	0	59	0	15691	0	15750
_683004	H08		0			8/24/2018	367	RMC	8/29/2018	0	403	0	0	1176	30860	0	4	0	0	1	Rare Event Detection	0	0			0.26	0	0	13807	0	0	0	13807	0	13807
_683004	E06		0			8/24/2018	367	RMC	8/29/2018	0	403	0	0	1176	30860	0	4	1	0	0	Rare Event Detection	58.8	1176			62.7	54.8	843	16462	0	843	0	16462	0	17305
_683004	F06		0			8/24/2018	367	RMC	8/29/2018	0	403	0	0	1176	30860	0	4	0	1	0	Rare Event Detection	1543	30860			1572	1514	12809	4725	0	12809	0	4725	0	17534
_683005	G05	0	1	9/11/2018	0	8/27/2018	368	RMC	8/29/2018	1000	384	0	0	572	19480	1	3	0	0	0	Rare Event Detection	489	9780			503	482	5098	9887	0	5098	0	9887	0	14985
_683005	C03	2	1	9/11/2018	0.0333333	8/27/2018	368	RMC	8/29/2018	0	384	1	0	672	19380	0	3	0	0	0	Rare Event Detection	775	15500			792	766	8090	8683	0	8090	0	8683	0	16773
_683005	D03	7.5	1	9/11/2018	0.125	8/27/2018	368	RMC	8/29/2018	0	384	1	0	672	19380	0	3	0	0	0	Rare Event Detection	229	4580			237	225	3026	14104	0	3026	0	14104	0	17130
_683005	E03	15	1	9/11/2018	0.25	8/27/2018	368	RMC	8/29/2018	0	384	1	0	672	19380	0	3	0	0	0	Rare Event Detection	88.6	1772			93.5	86.1	1267	16194	0	1267	0	16194	0	17461
_683005	F03	30	1	9/11/2018	0.5	8/27/2018	368	RMC	8/29/2018	0	384	1	0	672	19380	0	3	0	0	0	Rare Event Detection	18.8	376			20.9	17.7	291	18091	0	291	0	18091	0	18382
_683005	G03	60	1	9/11/2018	1	8/27/2018	368	RMC	8/29/2018	0	384	1	0	672	19380	0	3	0	0	0	Rare Event Detection	6.2	124			7.6	5.5	86	16307	0	86	0	16307	0	16393
_683005	H03	120	1	9/11/2018	2	8/27/2018	368	RMC	8/29/2018	0	384	1	0	672	19380	0	3	0	0	0	Rare Event Detection	3.1	62			4.1	2.6	41	15723	0	41	0	15723	0	15764
_683005	A04	240	1	9/11/2018	4	8/27/2018	368	RMC	8/29/2018	0	384	1	0	672	19380	0	3	0	0	0	Rare Event Detection	1.27	25.4			1.96	1	18	16623	0	18	0	16623	0	16641
_683005	B04	480	1	9/11/2018	8.45833	8/27/2018	368	RMC	8/29/2018	0	384	1	0	672	19380	0	3	0	0	0	Rare Event Detection	0.84	16.8			1.37	0.64	14	19575	0	14	0	19575	0	19589
_683005	C04	960	1	9/11/2018	18.9167	8/27/2018	368	RMC	8/29/2018	0	384	1	0	672	19380	0	3	0	0	0	Rare Event Detection	0.69	13.8			1.19	0.5	11	18733	0	11	0	18733	0	18744
_683005	D04	1440	1	9/11/2018	28.45	8/27/2018	368	RMC	8/29/2018	0	384	1	0	672	19380	0	3	0	0	0	Rare Event Detection	0.53	10.6			0.99	0.36	8	17823	0	8	0	17823	0	17831
_683005	B03		0			8/27/2018	368	RMC	8/29/2018	0	384	1	1	672	19380	0	3	0	0	0	Rare Event Detection	0.45	9			0.88	0.3	7	18223	0	7	0	18223	0	18230
_683005	A05		0			8/27/2018	368	RMC	8/29/2018	0	384	0	0	672	19380	0	3	0	0	1	Rare Event Detection	0.07	1.4			0.31	0.02	1	17990	0	1	0	17990	0	17991
_683005	E04		0			8/27/2018	368	RMC	8/29/2018	0	384	0	0	672	19380	0	3	1	0	0	Rare Event Detection	33.6	672			36.7	32.1	456	15716	0	456	0	15716	0	16172
_683005	F04		0			8/27/2018	368	RMC	8/29/2018	0	384	0	0	672	19380	0	3	0	1	0	Rare Event Detection	969	19380			989	959	9538	7462	0	9538	0	7462	0	17000
_683005	E05		0			8/27/2018	368	RMC	8/29/2018	0	384	0	0	572	19480	0	3	1	0	0	Rare Event Detection	28.6	572			31.3	27.2	416	16928	0	416	0	16928	0	17344
_683005	F05		0			8/27/2018	368	RMC	8/29/2018	0	384	0	0	572	19480	0	3	0	1	0	Rare Event Detection	974	19480			994	964	10080	7819	0	10080	0	7819	0	17899
_683007	A07	0	1	9/11/2018	0	8/30/2018	377	RMC	9/6/2018	1000	389	0	0	982	27280	1	4	0	0	0	Rare Event Detection	170	3400			177	163	2465	15865	0	2465	0	15865	0	18330
_683007	C07	2	1	9/11/2018	0.0333333	8/30/2018	377	RMC	9/6/2018	0	389	1	0	982	27280	0	4	0	0	0	Rare Event Detection	158	3160			165	152	2379	16509	0	2379	0	16509	0	18888
_683007	D07	7.5	1	9/11/2018	0.125	8/30/2018	377	RMC	9/6/2018	0	389	1	0	982	27280	0	4	0	0	0	Rare Event Detection	118	2360			124	112	1545	14688	0	1545	0	14688	0	16233
_683007	E07	15	1	9/11/2018	0.25	8/30/2018	377	RMC	9/6/2018	0	389	1	0	982	27280	0	4	0	0	0	Rare Event Detection	47.9	958			51.5	44.3	680	16350	0	680	0	16350	0	17030
_683007	F07	30	1	9/11/2018	0.5	8/30/2018	377	RMC	9/6/2018	0	389	1	0	982	27280	0	4	0	0	0	Rare Event Detection	9.6	192			11.2	8	136	16559	0	136	0	16559	0	16695
_683007	G07	60	1	9/11/2018	1.00833	8/30/2018	377	RMC	9/6/2018	0	389	1	0	982	27280	0	4	0	0	0	Rare Event Detection	3.6	72			4.7	2.7	51	16657	0	51	0	16657	0	16708
_683007	H07	120	1	9/11/2018	2	8/30/2018	377	RMC	9/6/2018	0	389	1	0	982	27280	0	4	0	0	0	Rare Event Detection	1.8	36			2.6	1.2	25	16605	0	25	0	16605	0	16630
_683007	A08	240	1	9/11/2018	4.06667	8/30/2018	377	RMC	9/6/2018	0	389	1	0	982	27280	0	4	0	0	0	Rare Event Detection	5.3	106			6.5	4.2	75	16741	0	75	0	16741	0	16816
_683007	B08	480	1	9/11/2018	8.04167	8/30/2018	377	RMC	9/6/2018	0	389	1	0	982	27280	0	4	0	0	0	Rare Event Detection	0.51	10.2			1	0.22	7	16041	0	7	0	16041	0	16048
_683007	C08	960	1	9/11/2018	18.3	8/30/2018	377	RMC	9/6/2018	0	389	1	0	982	27280	0	4	0	0	0	Rare Event Detection	2.1	42			3	1.5	30	16422	0	30	0	16422	0	16452
_683007	D08	1440	1	9/11/2018	27.85	8/30/2018	377	RMC	9/6/2018	0	389	1	0	982	27280	0	4	0	0	0	Rare Event Detection	1.1	22			1.8	0.6	13	14074	0	13	0	14074	0	14087
_683007	B07		0			8/30/2018	377	RMC	9/6/2018	0	389	1	1	982	27280	0	4	0	0	0	Rare Event Detection	4.9	98			6.1	3.9	77	18544	0	77	0	18544	0	18621
_683007	H08		0			8/30/2018	377	RMC	9/6/2018	0	389	0	0	982	27280	0	4	0	0	1	Rare Event Detection	0	0			0.26	0	0	13807	0	0	0	13807	0	13807
_683007	E08		0			8/30/2018	377	RMC	9/6/2018	0	389	0	0	982	27280	0	4	1	0	0	Rare Event Detection	49.1	982			53.1	45.1	580	13618	0	580	0	13618	0	14198
_683007	F08		0			8/30/2018	377	RMC	9/6/2018	0	389	0	0	982	27280	0	4	0	1	0	Rare Event Detection	1364	27280			1391	1337	11158	5100	0	11158	0	5100	0	16258
_683008	H08	0	1	9/11/2018	0	8/31/2018	413	RMC	9/6/2018	1000	406	0	0	1182	30540	1	5	0	0	0	Rare Event Detection	118.9	2378			125.4	115.6	1280	12038	0	1280	0	12038	0	13318
_683008	D07	2	1	9/11/2018	0.0291667	8/31/2018	413	RMC	9/6/2018	0	406	1	0	1182	30540	0	5	0	0	0	Rare Event Detection	193	3860			201	188	2012	11302	0	2012	0	11302	0	13314
_683008	E07	7.5	1	9/11/2018	0.125	8/31/2018	413	RMC	9/6/2018	0	406	1	0	1182	30540	0	5	0	0	0	Rare Event Detection	72.8	1456			77.7	70.3	853	13357	0	853	0	13357	0	14210
_683008	F07	15	1	9/11/2018	0.25	8/31/2018	413	RMC	9/6/2018	0	406	1	0	1182	30540	0	5	0	0	0	Rare Event Detection	37.9	758			41.4	36.1	460	14050	0	460	0	14050	0	14510
_683008	G07	30	1	9/11/2018	0.5	8/31/2018	413	RMC	9/6/2018	0	406	1	0	1182	30540	0	5	0	0	0	Rare Event Detection	11.9	238			13.8	10.9	148	14529	0	148	0	14529	0	14677
_683008	H07	60	1	9/11/2018	1	8/31/2018	413	RMC	9/6/2018	0	406	1	0	1182	30540	0	5	0	0	0	Rare Event Detection	52.8	1056			57	50.6	595	12970	0	595	0	12970	0	13565
_683008	A08	120	1	9/11/2018	2.03333	8/31/2018	413	RMC	9/6/2018	0	406	1	0	1182	30540	0	5	0	0	0	Rare Event Detection	8.6	172			10.2	7.7	107	14665	0	107	0	14665	0	14772
_683008	B08	240	1	9/11/2018	4.08333	8/31/2018	413	RMC	9/6/2018	0	406	1	0	1182	30540	0	5	0	0	0	Rare Event Detection	1.6	32			2.4	1.3	21	15632	0	21	0	15632	0	15653
_683008	C08	480	1	9/11/2018	8.20833	8/31/2018	413	RMC	9/6/2018	0	406	1	0	1182	30540	0	5	0	0	0	Rare Event Detection	7.9	158			9.5	7.1	102	15072	0	102	0	15072	0	15174
_683008	D08	960	1	9/11/2018	17.7167	8/31/2018	413	RMC	9/6/2018	0	406	1	0	1182	30540	0	5	0	0	0	Rare Event Detection	0.81	16.2			1.43	0.58	10	14512	0	10	0	14512	0	14522
_683008	E08	1440	1	9/11/2018	27.25	8/31/2018	413	RMC	9/6/2018	0	406	1	0	1182	30540	0	5	0	0	0	Rare Event Detection	2.9	58			3.9	2.4	36	14816	0	36	0	14816	0	14852
_683008	C07		0			8/31/2018	413	RMC	9/6/2018	0	406	1	1	1182	30540	0	5	0	0	0	Rare Event Detection	1.6	32			2.4	1.3	20	14602	0	20	0	14602	0	14622
_683008	F08		0			8/31/2018	413	RMC	9/6/2018	0	406	0	0	1182	30540	0	5	0	0	1	Rare Event Detection	0.08	1.6			0.36	0.02	1	15405	0	1	0	15405	0	15406
_683008	A07		0			8/31/2018	413	RMC	9/6/2018	0	406	0	0	1182	30540	0	5	1	0	0	Rare Event Detection	59.1	1182			63.9	56.6	568	11030	0	568	0	11030	0	11598
_683008	B07		0			8/31/2018	413	RMC	9/6/2018	0	406	0	0	1182	30540	0	5	0	1	0	Rare Event Detection	1527	30540			1559	1511	10396	3904	0	10396	0	3904	0	14300
_683009	H10	0	1	9/18/2018	0	9/12/2018	400	RMC	9/6/2018	1000	393	0	0	1018	29540	1	5	0	0	0	Rare Event Detection	120.7	2414			126.4	117.8	1738	16090	0	1738	0	16090	0	17828
_683009	D09	2	1	9/18/2018	0.0333333	9/12/2018	400	RMC	9/6/2018	0	393	1	0	1018	29540	0	5	0	0	0	Rare Event Detection	172	3440			179	168	2178	13872	0	2178	0	13872	0	16050
_683009	E09	7.5	1	9/18/2018	0.125	9/12/2018	400	RMC	9/6/2018	0	393	1	0	1018	29540	0	5	0	0	0	Rare Event Detection	89.4	1788			94.3	87	1285	16267	0	1285	0	16267	0	17552
_683009	F09	15	1	9/18/2018	0.25	9/12/2018	400	RMC	9/6/2018	0	393	1	0	1018	29540	0	5	0	0	0	Rare Event Detection	52	1040			55.8	50.1	734	16233	0	734	0	16233	0	16967
_683009	G09	30	1	9/18/2018	0.508333	9/12/2018	400	RMC	9/6/2018	0	393	1	0	1018	29540	0	5	0	0	0	Rare Event Detection	14.1	282			16	13	196	16313	0	196	0	16313	0	16509
_683009	H09	60	1	9/18/2018	1.01667	9/12/2018	400	RMC	9/6/2018	0	393	1	0	1018	29540	0	5	0	0	0	Rare Event Detection	5	100			6.2	4.5	80	18684	0	80	0	18684	0	18764
_683009	A10	120	1	9/18/2018	2	9/12/2018	400	RMC	9/6/2018	0	393	1	0	1018	29540	0	5	0	0	0	Rare Event Detection	24.5	490			27.3	23.2	318	15081	0	318	0	15081	0	15399
_683009	B10	240	1	9/18/2018	4.04167	9/12/2018	400	RMC	9/6/2018	0	393	1	0	1018	29540	0	5	0	0	0	Rare Event Detection	10.1	202			11.7	9.2	140	16286	0	140	0	16286	0	16426
_683009	C10	480	1	9/18/2018	8.225	9/12/2018	400	RMC	9/6/2018	0	393	1	0	1018	29540	0	5	0	0	0	Rare Event Detection	12.1	242			13.9	11.2	173	16720	0	173	0	16720	0	16893
_683009	D10	960	1	9/18/2018	20.1833	9/12/2018	400	RMC	9/6/2018	0	393	1	0	1018	29540	0	5	0	0	0	Rare Event Detection	5.4	108			6.7	4.8	77	16685	0	77	0	16685	0	16762
_683009	E10	1440	1	9/18/2018	26.0667	9/12/2018	400	RMC	9/6/2018	0	393	1	0	1018	29540	0	5	0	0	0	Rare Event Detection	3.2	64			4.2	2.7	46	17044	0	46	0	17044	0	17090
_683009	C09		0			9/12/2018	400	RMC	9/6/2018	0	393	1	1	1018	29540	0	5	0	0	0	Rare Event Detection	2.1	42			2.9	1.7	30	16870	0	30	0	16870	0	16900
_683009	F08		0			9/12/2018	400	RMC	9/6/2018	0	393	0	0	1018	29540	0	5	0	0	1	Rare Event Detection	0.08	1.6			0.36	0.02	1	15405	0	1	0	15405	0	15406
_683009	A09		0			9/12/2018	400	RMC	9/6/2018	0	393	0	0	1018	29540	0	5	1	0	0	Rare Event Detection	50.9	1018			54.8	49	676	15287	0	676	0	15287	0	15963
_683009	B09		0			9/12/2018	400	RMC	9/6/2018	0	393	0	0	1018	29540	0	5	0	1	0	Rare Event Detection	1477	29540			1505	1462	12140	4840	0	12140	0	4840	0	16980
_683010	H12	0	1	9/18/2018	0	9/13/2018	427	RMC	9/6/2018	1000	423	0	0	966	24580	1	5	0	0	0	Rare Event Detection	104.1	2082			109.7	101.2	1312	14183	0	1312	0	14183	0	15495
_683010	D11	2	1	9/18/2018	0.0333333	9/13/2018	427	RMC	9/6/2018	0	423	1	0	966	24580	0	5	0	0	0	Rare Event Detection	153.5	3070			160.1	150.2	2097	15046	0	2097	0	15046	0	17143
_683010	E11	7.5	1	9/18/2018	0.133333	9/13/2018	427	RMC	9/6/2018	0	423	1	0	966	24580	0	5	0	0	0	Rare Event Detection	65.2	1304			69.5	63.1	923	16185	0	923	0	16185	0	17108
_683010	F11	15	1	9/18/2018	0.25	9/13/2018	427	RMC	9/6/2018	0	423	1	0	966	24580	0	5	0	0	0	Rare Event Detection	31.2	624			34.1	29.7	437	16269	0	437	0	16269	0	16706
_683010	G11	30	1	9/18/2018	0.5	9/13/2018	427	RMC	9/6/2018	0	423	1	0	966	24580	0	5	0	0	0	Rare Event Detection	10.9	218			12.6	10	153	16430	0	153	0	16430	0	16583
_683010	H11	60	1	9/18/2018	1.00833	9/13/2018	427	RMC	9/6/2018	0	423	1	0	966	24580	0	5	0	0	0	Rare Event Detection	13.4	268			15.4	12.4	172	15019	0	172	0	15019	0	15191
_683010	A12	120	1	9/18/2018	2	9/13/2018	427	RMC	9/6/2018	0	423	1	0	966	24580	0	5	0	0	0	Rare Event Detection	6	120			7.4	5.4	81	15763	0	81	0	15763	0	15844
_683010	B12	240	1	9/18/2018	4.16667	9/13/2018	427	RMC	9/6/2018	0	423	1	0	966	24580	0	5	0	0	0	Rare Event Detection	5.8	116			7.1	5.2	88	17825	0	88	0	17825	0	17913
_683010	C12	480	1	9/18/2018	8.06667	9/13/2018	427	RMC	9/6/2018	0	423	1	0	966	24580	0	5	0	0	0	Rare Event Detection	2.6	52			3.5	2.2	39	17638	0	39	0	17638	0	17677
_683010	D12	960	1	9/18/2018	19.5667	9/13/2018	427	RMC	9/6/2018	0	423	1	0	966	24580	0	5	0	0	0	Rare Event Detection	1.6	32			2.4	1.3	24	17160	0	24	0	17160	0	17184
_683010	E12	1440	1	9/18/2018	25.4583	9/13/2018	427	RMC	9/6/2018	0	423	1	0	966	24580	0	5	0	0	0	Rare Event Detection	2.2	44			3.1	1.9	33	17331	0	33	0	17331	0	17364
_683010	C11		0			9/13/2018	427	RMC	9/6/2018	0	423	1	1	966	24580	0	5	0	0	0	Rare Event Detection	1.19	23.8			1.83	0.93	18	17847	0	18	0	17847	0	17865
_683010	F08		0			9/13/2018	427	RMC	9/6/2018	0	423	0	0	966	24580	0	5	0	0	1	Rare Event Detection	0.08	1.6			0.36	0.02	1	15405	0	1	0	15405	0	15406
_683010	A11		0			9/13/2018	427	RMC	9/6/2018	0	423	0	0	966	24580	0	5	1	0	0	Rare Event Detection	48.3	966			52	46.4	663	15816	0	663	0	15816	0	16479
_683010	B11		0			9/13/2018	427	RMC	9/6/2018	0	423	0	0	966	24580	0	5	0	1	0	Rare Event Detection	1229	24580			1253	1217	11546	6268	0	11546	0	6268	0	17814
_683011	G03	0	1	9/18/2018	0	9/13/2018	405	RMC	9/6/2018	1000	379	0	0	474	9760	1	14	0	0	0	Rare Event Detection	65.9	1318			70.4	61.3	811	14085	0	811	0	14085	0	14896
_683011	D05	2	1	9/18/2018	0.0333333	9/13/2018	405	RMC	9/6/2018	0	379	1	0	946	17000	0	6	0	0	0	Rare Event Detection	168	3360			175	165	2306	14995	0	2306	0	14995	0	17301
_683011	E05	7.5	1	9/18/2018	0.141667	9/13/2018	405	RMC	9/6/2018	0	379	1	0	946	17000	0	6	0	0	0	Rare Event Detection	88.1	1762			93.2	85.5	1130	14537	0	1130	0	14537	0	15667
_683011	F05	15	1	9/18/2018	0.25	9/13/2018	405	RMC	9/6/2018	0	379	1	0	946	17000	0	6	0	0	0	Rare Event Detection	57.7	1154			61.8	55.7	783	15564	0	783	0	15564	0	16347
_683011	G05	30	1	9/18/2018	0.5	9/13/2018	405	RMC	9/6/2018	0	379	1	0	946	17000	0	6	0	0	0	Rare Event Detection	26.1	522			28.9	24.7	347	15459	0	347	0	15459	0	15806
_683011	H05	60	1	9/18/2018	1	9/13/2018	405	RMC	9/6/2018	0	379	1	0	946	17000	0	6	0	0	0	Rare Event Detection	6.8	136			8.4	6	79	13671	0	79	0	13671	0	13750
_683011	A06	120	1	9/18/2018	2.04167	9/13/2018	405	RMC	9/6/2018	0	379	1	0	946	17000	0	6	0	0	0	Rare Event Detection	2.6	52			3.7	2.2	30	13349	0	30	0	13349	0	13379
_683011	B06	240	1	9/18/2018	4.00833	9/13/2018	405	RMC	9/6/2018	0	379	1	0	946	17000	0	6	0	0	0	Rare Event Detection	4.5	90			5.8	4	60	15629	0	60	0	15629	0	15689
_683011	C06	480	1	9/18/2018	8.06667	9/13/2018	405	RMC	9/6/2018	0	379	1	0	946	17000	0	6	0	0	0	Rare Event Detection	0.67	13.4			1.22	0.47	9	15718	0	9	0	15718	0	15727
_683011	D06	960	1	9/18/2018	18.9583	9/13/2018	405	RMC	9/6/2018	0	379	1	0	946	17000	0	6	0	0	0	Rare Event Detection	1.29	25.8			1.99	1.01	18	16374	0	18	0	16374	0	16392
_683011	E06	1440	1	9/18/2018	24.8333	9/13/2018	405	RMC	9/6/2018	0	379	1	0	946	17000	0	6	0	0	0	Rare Event Detection	0.92	18.4			1.52	0.69	13	16573	0	13	0	16573	0	16586
_683011	C05		0			9/13/2018	405	RMC	9/6/2018	0	379	1	1	946	17000	0	6	0	0	0	Rare Event Detection	0	0			0.2	0	0	17382	0	0	0	17382	0	17382
_683011	F04		0			9/13/2018	405	RMC	9/6/2018	0	379	0	0	946	17000	0	6	0	0	1	Rare Event Detection	0	0			0.2	0	0	17865	0	0	0	17865	0	17865
_683011	A05		0			9/13/2018	405	RMC	9/6/2018	0	379	0	0	946	17000	0	6	1	0	0	Rare Event Detection	47.3	946			51.2	45.3	563	13727	0	563	0	13727	0	14290
_683011	B05		0			9/13/2018	405	RMC	9/6/2018	0	379	0	0	946	17000	0	6	0	1	0	Rare Event Detection	850	17000			869	840	8119	7666	0	8119	0	7666	0	15785
_683011	E03		0			9/13/2018	405	RMC	9/6/2018	0	379	0	0	474	9760	0	14	1	0	0	Rare Event Detection	23.7	474			26.3	21	301	14819	0	301	0	14819	0	15120
_683011	F03		0			9/13/2018	405	RMC	9/6/2018	0	379	0	0	474	9760	0	14	0	1	0	Rare Event Detection	488	9760			502	475	5112	9936	0	5112	0	9936	0	15048
_683012	C03	0	1	9/28/2018	0	9/20/2018	425	RMC	9/26/2018	1000	420	0	0	814	11580	1	8	0	0	0	Rare Event Detection	61.2	1224			65.6	56.9	768	14372	0	768	0	14372	0	15140
_683012	D07	2	1	9/28/2018	0.0333333	9/20/2018	425	RMC	9/26/2018	0	420	1	0	1052	24380	0	6	0	0	0	Rare Event Detection	105.5	2110			110.9	102.7	1457	15534	0	1457	0	15534	0	16991
_683012	E07	7.5	1	9/28/2018	0.129167	9/20/2018	425	RMC	9/26/2018	0	420	1	0	1052	24380	0	6	0	0	0	Rare Event Detection	57.4	1148			61.3	55.4	808	16169	0	808	0	16169	0	16977
_683012	F07	15	1	9/28/2018	0.291667	9/20/2018	425	RMC	9/26/2018	0	420	1	0	1052	24380	0	6	0	0	0	Rare Event Detection	21.5	430			24	20.3	297	16102	0	297	0	16102	0	16399
_683012	G07	30	1	9/28/2018	0.5	9/20/2018	425	RMC	9/26/2018	0	420	1	0	1052	24380	0	6	0	0	0	Rare Event Detection	9	180			10.6	8.2	123	16035	0	123	0	16035	0	16158
_683012	H07	60	1	9/28/2018	1	9/20/2018	425	RMC	9/26/2018	0	420	1	0	1052	24380	0	6	0	0	0	Rare Event Detection	6.6	132			8	5.9	90	16111	0	90	0	16111	0	16201
_683012	A08	120	1	9/28/2018	2	9/20/2018	425	RMC	9/26/2018	0	420	1	0	1052	24380	0	6	0	0	0	Rare Event Detection	8.5	170			10.1	7.7	114	15642	0	114	0	15642	0	15756
_683012	B08	240	1	9/28/2018	4.04167	9/20/2018	425	RMC	9/26/2018	0	420	1	0	1052	24380	0	6	0	0	0	Rare Event Detection	19.9	398			22.3	18.7	273	16003	0	273	0	16003	0	16276
_683012	C08	480	1	9/28/2018	8.3	9/20/2018	425	RMC	9/26/2018	0	420	1	0	1052	24380	0	6	0	0	0	Rare Event Detection	4.9	98			6.1	4.3	67	16210	0	67	0	16210	0	16277
_683012	D08	960	1	9/28/2018	18.6	9/20/2018	425	RMC	9/26/2018	0	420	1	0	1052	24380	0	6	0	0	0	Rare Event Detection	7.2	144			8.6	6.6	108	17478	0	108	0	17478	0	17586
_683012	E08	1440	1	9/28/2018	27.9667	9/20/2018	425	RMC	9/26/2018	0	420	1	0	1052	24380	0	6	0	0	0	Rare Event Detection	2.1	42			2.9	1.7	31	17752	0	31	0	17752	0	17783
_683012	C07		0			9/20/2018	425	RMC	9/26/2018	0	420	1	1	1052	24380	0	6	0	0	0	Rare Event Detection	3.2	64			4.3	2.7	40	14855	0	40	0	14855	0	14895
_683012	F04		0			9/20/2018	425	RMC	9/26/2018	0	420	0	0	1052	24380	0	6	0	0	1	Rare Event Detection	0	0			0.2	0	0	17865	0	0	0	17865	0	17865
_683012	A07		0			9/20/2018	425	RMC	9/26/2018	0	420	0	0	1052	24380	0	6	1	0	0	Rare Event Detection	52.6	1052			56.6	50.5	654	14310	0	654	0	14310	0	14964
_683012	B07		0			9/20/2018	425	RMC	9/26/2018	0	420	0	0	1052	24380	0	6	0	1	0	Rare Event Detection	1219	24380			1244	1207	10139	5574	0	10139	0	5574	0	15713
_683012	A03		0			9/20/2018	425	RMC	9/26/2018	0	420	0	0	814	11580	0	8	1	0	0	Rare Event Detection	40.7	814			44.2	37.1	505	14364	0	505	0	14364	0	14869
_683012	B03		0			9/20/2018	425	RMC	9/26/2018	0	420	0	0	814	11580	0	8	0	1	0	Rare Event Detection	579	11580			595	564	5566	8749	0	5566	0	8749	0	14315
_683013	D01	0	1	9/28/2018	0	9/21/2018	415	RMC	9/26/2018	1000	397	0	0	562	7500	1	7	0	0	0	Rare Event Detection	1124	22480			1148	1101	9316	5822	0	9316	0	5822	0	15138
_683013	D09	2	1	9/28/2018	0.0333333	9/21/2018	415	RMC	9/26/2018	0	397	1	0	906	18400	0	6	0	0	0	Rare Event Detection	102.7	2054			109.2	99.4	969	10624	0	969	0	10624	0	11593
_683013	E09	7.5	1	9/28/2018	0.125	9/21/2018	415	RMC	9/26/2018	0	397	1	0	906	18400	0	6	0	0	0	Rare Event Detection	55.4	1108			59.3	53.5	804	16668	0	804	0	16668	0	17472
_683013	F09	15	1	9/28/2018	0.275	9/21/2018	415	RMC	9/26/2018	0	397	1	0	906	18400	0	6	0	0	0	Rare Event Detection	25.6	512			28.2	24.2	351	15984	0	351	0	15984	0	16335
_683013	G09	30	1	9/28/2018	0.5	9/21/2018	415	RMC	9/26/2018	0	397	1	0	906	18400	0	6	0	0	0	Rare Event Detection	15.5	310			17.6	14.4	210	15825	0	210	0	15825	0	16035
_683013	H09	60	1	9/28/2018	1	9/21/2018	415	RMC	9/26/2018	0	397	1	0	906	18400	0	6	0	0	0	Rare Event Detection	3.6	72			4.7	3.1	49	16106	0	49	0	16106	0	16155
_683013	A10	120	1	9/28/2018	2.25833	9/21/2018	415	RMC	9/26/2018	0	397	1	0	906	18400	0	6	0	0	0	Rare Event Detection	2.2	44			3.1	1.8	29	15626	0	29	0	15626	0	15655
_683013	B10	240	1	9/28/2018	4.25	9/21/2018	415	RMC	9/26/2018	0	397	1	0	906	18400	0	6	0	0	0	Rare Event Detection	1.11	22.2			1.78	0.85	15	15880	0	15	0	15880	0	15895
_683013	C10	480	1	9/28/2018	8	9/21/2018	415	RMC	9/26/2018	0	397	1	0	906	18400	0	6	0	0	0	Rare Event Detection	2.1	42			3	1.7	29	16287	0	29	0	16287	0	16316
_683013	D10	960	1	9/28/2018	17.9833	9/21/2018	415	RMC	9/26/2018	0	397	1	0	906	18400	0	6	0	0	0	Rare Event Detection	2.6	52			3.6	2.2	39	17319	0	39	0	17319	0	17358
_683013	E10	1440	1	9/28/2018	27.45	9/21/2018	415	RMC	9/26/2018	0	397	1	0	906	18400	0	6	0	0	0	Rare Event Detection	1.9	38			2.7	1.6	27	16553	0	27	0	16553	0	16580
_683013	C09		0			9/21/2018	415	RMC	9/26/2018	0	397	1	1	906	18400	0	6	0	0	0	Rare Event Detection	9.3	186			10.9	8.5	137	17267	0	137	0	17267	0	17404
_683013	F04		0			9/21/2018	415	RMC	9/26/2018	0	397	0	0	906	18400	0	6	0	0	1	Rare Event Detection	0	0			0.2	0	0	17865	0	0	0	17865	0	17865
_683013	A09		0			9/21/2018	415	RMC	9/26/2018	0	397	0	0	906	18400	0	6	1	0	0	Rare Event Detection	45.3	906			49	43.5	598	15218	0	598	0	15218	0	15816
_683013	B09		0			9/21/2018	415	RMC	9/26/2018	0	397	0	0	906	18400	0	6	0	1	0	Rare Event Detection	920	18400			941	910	8294	6993	0	8294	0	6993	0	15287
_683013	B01		0			9/21/2018	415	RMC	9/26/2018	0	397	0	0	562	7500	0	7	1	0	0	Rare Event Detection	28.1	562			30.7	25.5	437	18088	0	437	0	18088	0	18525
_683013	C01		0			9/21/2018	415	RMC	9/26/2018	0	397	0	0	562	7500	0	7	0	1	0	Rare Event Detection	375	7500			386	365	4809	12800	0	4809	0	12800	0	17609
[truncated: 27 more columns]
